# Supplementary material for: Quantitative proteomics reveals FLNC as a potential progression marker for the development of hepatocellular carcinoma
Source: Oncotarget. 2016 Sep 9;7(42):68242–52. doi: 10.18632/oncotarget.11921 (PMC5354476; doi:10.18632/oncotarget.11921)
Supplement: Supplementary file 2 [file oncotarget-07-68242-s002.xlsx]

## Sheet: Table S1
Table S1.The List of Quantitative Proteins.
Protein IDs	Protein names	Gene names	Peptides	Unique peptides	Sequence coverage [%]	Mol. weight [kDa]	Intensity	MS/MS Count	Oxidation (M) site IDs	Oxidation (M) site positions
A0AVT1	Ubiquitin-like modifier-activating enzyme 6	UBA6	7	7	6.7	117.97	13373000	16	0	0
A0MZ66-2	Shootin-1	KIAA1598	7	7	13.8	52.635	12534000	19	0	0
A1L0T0	Acetolactate synthase-like protein	ILVBL	9	9	14.6	67.867	44720000	36	2	320
A2A2D0	Stathmin	STMN1	1	1	10.5	9.8642	671070	1	0	0
A2ACR1	Proteasome subunit beta type	PSMB9	5	5	27	20.96	76956000	22	8	115
A2IDA3	DNA-3-methyladenine glycosylase	MPG	1	1	6	27.295	420790	3	0	0
A2RRP1-2	Neuroblastoma-amplified sequence	NBAS	3	3	1.2	254.81	57844000	5	0	0
A2VDF0	Fucose mutarotase	FUOM	2	2	15.6	16.765	3057900	10	0	0
A3KMH1-3	von Willebrand factor A domain-containing protein 8	VWA8	30	30	17.6	210.92	31507000	50	0	0
A4D1E9	GTP-binding protein 10	GTPBP10	2	2	5.7	42.932	762590	4	0	0
A4D1P6-2	WD repeat-containing protein 91	WDR91	4	4	5.2	71.351	9151900	8	0	0
A5YKK6-3	CCR4-NOT transcription complex subunit 1	CNOT1	15	15	7.3	241.26	14212000	21	0	0
A6NCS6	Uncharacterized protein C2orf72	C2orf72	1	1	4.4	30.48	716570	2	0	0
A6ND22	28S ribosomal protein S16, mitochondrial	MRPS16	1	1	8.1	11.15	3563700	2	0	0
A6ND91	Putative L-aspartate dehydrogenase	ASPDH	13	13	48.8	29.946	229980000	50	11	47
A6NDG6	Phosphoglycolate phosphatase	PGP	10	10	36.4	34.006	17587000	17	13	200
A6NDJ8	Putative Rab-43-like protein ENSP00000330714	RAB43	4	4	15.5	20.21	4663900	6	0	0
A6NGW1	Protein YIF1A	YIF1A	2	2	11.2	26.377	2622400	4	34	207
A6NHQ2	rRNA/tRNA 2-O-methyltransferase fibrillarin-like protein 1	FBLL1	2	1	6.6	34.675	21289000	2	0	0
A6NHR9-2	Structural maintenance of chromosomes flexible hinge domain-containing protein 1	SMCHD1	7	7	3.7	215.74	12723000	8	0	0
A6NJ16	Putative V-set and immunoglobulin domain-containing-like protein IGHV4OR15-8	IGHV4OR15-8	2	2	10.6	13.584	28909000	2	0	0
A6NKC4	Putative high affinity immunoglobulin gamma Fc receptor IC	FCGR1C	2	2	7.5	32.163	4068300	4	0	0
A6NKE1	Trafficking protein particle complex subunit 3	TRAPPC3	3	3	20.3	13.343	2739300	9	37	47
A6NLG9	Biglycan	BGN	12	5	49.8	34.875	570460000	51	38	124
A6NLP5	Tetratricopeptide repeat protein 36	TTC36	5	5	34.4	20.896	6704100	8	41	60
A6NN80	Annexin	ANXA6	41	41	60.4	75.276	2704000000	362	42	33
A6NNI4	CD9 antigen	CD9	2	2	10.1	17.764	28758000	8	0	0
A6NNK5	Tumor suppressor p53-binding protein 1	TP53BP1	2	2	1.3	209.02	1238200	3	0	0
A6PVX3	26S proteasome non-ATPase regulatory subunit 4	PSMD4	3	3	14.3	21.783	4271000	6	0	0
A8MQB8	Fragile X mental retardation protein 1	FMR1	4	3	5.5	65.821	6539300	6	0	0
A8MT72	Reticulon-1	RTN1	1	1	4.1	21.862	35464000	12	0	0
A8MU44	Protein Hook homolog 1	HOOK1	3	3	3.6	80.021	1464700	5	0	0
A8MUB1	Tubulin alpha-4A chain	TUBA4A	19	3	50.8	48.328	78093000	23	35	287
A8MV29	NF-kappa-B essential modulator	IKBKG	4	4	11.4	47.256	2482600	7	55	203
A8MWK3	Cadherin-2	CDH2	9	9	14.5	97.039	41161000	26	59	426
A8MX94	Glutathione S-transferase P	GSTP1	8	8	51.1	19.48	364670000	31	60	20
A8MXV4	Nucleoside diphosphate-linked moiety X motif 19, mitochondrial	NUDT19	2	2	7.2	42.233	671500	2	0	0
A8MY26	Down syndrome critical region protein 3	DSCR3	3	3	27.9	19.15	1830200	4	0	0
A8MY76	Nucleolar protein 9	NOP9	2	2	3.9	58.161	34087000	3	0	0
A8MZF9	Developmentally-regulated GTP-binding protein 2	DRG2	3	2	9	38.129	4773400	3	0	0
B0I1T2	Unconventional myosin-Ig	MYO1G	2	2	2.2	116.44	345950	2	0	0
B0QZK4	Heterochromatin protein 1-binding protein 3	HP1BP3	6	6	21.7	28.515	10279000	14	0	0
B0S8I7	L antigen family member 3	LAGE3	2	2	28.3	10.42	9812000	4	0	0
B1AH87	Translocator protein	TSPO	2	2	15	11.896	35252000	9	0	0
B1AHB1	DNA replication licensing factor MCM5	MCM5	9	9	16.1	77.592	10135000	17	68	202
B1AJY7	26S proteasome non-ATPase regulatory subunit 10	PSMD10	8	8	48.7	20.808	60999000	16	69	91
B1AK13	Hydroxymethylglutaryl-CoA lyase, mitochondrial	HMGCL	12	12	41.3	31.735	952230000	67	70	60
B1AK87	F-actin-capping protein subunit beta	CAPZB	17	17	51.2	29.295	554330000	105	71	76
B1AKV2	Ubiquinol-cytochrome c reductase complex chaperone CBP3 homolog	UQCC	2	2	9.5	25.49	1293800	3	0	0
B1AKZ5	Astrocytic phosphoprotein PEA-15	PEA15	1	1	11.1	12.53	5453500	2	74	56
B1ALH6	Phytanoyl-CoA dioxygenase, peroxisomal	PHYH	12	12	36.1	36.965	57570000	31	78	82
B1ANR0	Polyadenylate-binding protein 4	PABPC4	13	5	19.8	67.97	20675000	9	80	72
B1AUU8	Epidermal growth factor receptor substrate 15	EPS15	6	6	8.8	83.653	14768000	10	0	0
B3KMK8	Starch-binding domain-containing protein 1	STBD1	5	5	20.6	23.594	53898000	13	0	0
B3KQ25	Proteasome activator complex subunit 3	PSME3	3	3	19.7	22.455	3853300	6	86	173
B3KQZ9	Tumor necrosis factor receptor type 1-associated DEATH domain protein	TRADD	2	2	7.9	27.904	2734200	3	0	0
B3KR41	Mitotic spindle assembly checkpoint protein MAD1	MAD1L1	5	5	8.5	72.286	1801400	7	0	0
B3KRS5	Histone deacetylase	HDAC2	6	2	15.1	51.998	23736000	13	89	165
B3KUK2	Superoxide dismutase	SOD2	12	12	57.4	19.73	1152900000	121	0	0
B4DDF4	Calponin-2	CNN2	6	4	18.5	32.616	10167000	13	0	0
B4DDF9	Annexin	ANXA4	21	1	75.5	27.062	2426400	5	102	2
B4DDY8	Probable histidine--tRNA ligase, mitochondrial	HARS2	11	4	21.6	54.114	8612000	6	106	345
B4DEB8	Tetraspanin-7	TSPAN7	1	1	6.7	24.475	830750	6	0	0
B4DEK4	Sorting nexin-2	SNX2	9	8	27.1	46.097	18380000	19	107	233
B4DEY6	LIM and cysteine-rich domains protein 1	LMCD1	3	3	11.9	28.513	5070000	7	0	0
B4DF47	Protein misato homolog 1	MSTO1	1	1	3.8	34.737	847800	2	0	0
B4DF96	Eukaryotic translation initiation factor 2A	EIF2A	4	4	8	57.994	3525600	7	0	0
B4DG89	Nuclear protein localization protein 4 homolog	NPLOC4	5	5	14	51.549	8076300	8	113	66
B4DGB4	Plastin-3	PLS3	26	19	41.8	69.35	437410000	115	114	24
B4DGL8	ATP-binding cassette sub-family B member 7, mitochondrial	ABCB7	6	6	8.1	77.12	11337000	11	0	0
B4DGR6	WD repeat-containing protein 19	WDR19	1	1	0.9	133.69	11021000	2	0	0
B4DGU4	Catenin beta-1	CTNNB1	21	18	30.7	84.765	155210000	88	123	167
B4DHN5	Syntenin-1	SDCBP	6	6	24.7	25.968	32642000	18	131	57
B4DIZ2	Ubiquitin-conjugating enzyme E2 K	UBE2K	5	5	39.6	15.81	13839000	12	0	0
B4DJ10	Leucine--tRNA ligase, cytoplasmic	LARS	19	19	16.9	128.04	24502000	33	0	0
B4DJA5	Ras-related protein Rab-5A	RAB5A	8	4	48.3	22.178	10410000	11	136	74
B4DJP2	UPF0420 protein C16orf58	C16orf58	3	3	16	21.125	4075300	4	0	0
B4DJP7	Small nuclear ribonucleoprotein Sm D3	SNRPD3	5	5	55	13.291	49585000	33	138	39
B4DJU5	Cytokine receptor-like factor 3	CRLF3	3	3	8.9	36.466	4168200	7	0	0
B4DJV2	Citrate synthase	CS	13	7	28	50.431	724400000	131	141	360
B4DL80	Cell division cycle protein 27 homolog	CDC27	2	2	3	84.887	246310	2	0	0
B4DLH2	Solute carrier family 35 member F6	C2orf18	3	3	7.3	31.096	2084500	4	151	210
B4DLR2	Seprase	FAP	3	3	4.8	84.861	2089700	4	0	0
B4DLW8	Probable ATP-dependent RNA helicase DDX5	DDX5	17	9	30.3	60.563	26836000	22	153	174
B4DMK0	Ras-related protein Rab-11B	RAB11B	10	10	59.2	19.971	194940000	41	0	0
B4DMQ3	Nuclear pore complex protein Nup85	NUP85	4	4	5.9	69.799	5704500	5	0	0
B4DMW2	Zinc finger CCCH domain-containing protein 15	ZC3H15	3	3	16	18.947	4522900	6	0	0
B4DNM9	Dihydroxyacetone phosphate acyltransferase	GNPAT	14	14	22.9	69.906	23067000	26	0	0
B4DP21	Prostaglandin E synthase 3	PTGES3	6	6	42.3	14.958	18345000	15	0	0
B4DP57	Nucleoporin NUP53	NUP35	1	1	6.8	21.142	1379800	3	0	0
B4DQJ8	6-phosphogluconate dehydrogenase, decarboxylating	PGD	21	21	46.4	51.872	627170000	112	162	129
B4DR80	Serine/threonine-protein kinase 24	STK24	5	1	11.9	45.835	2178300	8	0	0
B4DR94	Synaptobrevin homolog YKT6	YKT6	6	6	42.1	18.58	13120000	16	171	40
B4DR99	Transmembrane anterior posterior transformation protein 1 homolog	TAPT1	3	3	15.5	23.325	2852000	5	0	0
B4DS61	SRSF protein kinase 1	SRPK1	5	5	7.8	72.383	4932500	8	0	0
B4DT77	Annexin	ANXA7	20	20	60.7	37.805	520270000	97	172	174
B4DUN5	6-phosphofructo-2-kinase/fructose-2,6-bisphosphatase 1	PFKFB1	8	6	16.7	47.425	27868000	15	0	0
B4DUS7	Putative rhophilin-2-like protein RHPN2P1	RHPN2	3	3	5.4	59.997	13089000	4	0	0
B4DUS9	3(2),5-bisphosphate nucleotidase 1	BPNT1	14	14	60.7	29.188	172740000	64	182	56
B4DVE7	Annexin	ANXA11	23	22	45.1	51.242	333370000	107	186	237
B4DVY1	Eukaryotic translation initiation factor 3 subunit D	EIF3D	6	6	12.4	58.14	34918000	12	0	0
B4DW75	EGF-containing fibulin-like extracellular matrix protein 1	EFEMP1	7	7	20.3	39.195	40418000	37	190	310
B4DW79	Macrophage receptor MARCO	MARCO	2	2	3.4	43.865	2752700	2	0	0
B4DWI1	2-hydroxyacyl-CoA lyase 1	HACL1	10	10	20.3	61.064	65587000	29	192	92
B4DWR9	Peptidylprolyl isomerase domain and WD repeat-containing protein 1	PPWD1	4	4	6.9	55.699	8619400	9	0	0
B4DWZ5	Mitochondrial carnitine/acylcarnitine carrier protein	SLC25A20	12	12	41	27.744	133500000	48	197	127
B4DXI8	26S proteasome non-ATPase regulatory subunit 7	PSMD7	6	6	21.9	28.297	42214000	23	200	35
B4DXK8	U3 small nucleolar RNA-associated protein 15 homolog	UTP15	4	4	6.4	56.355	1737300	5	0	0
B4DXV1	Elongator complex protein 3	ELP3	5	5	15.6	48.062	3904100	10	0	0
B4DY91	6-phosphofructo-2-kinase/fructose-2,6-bisphosphatase 2	PFKFB2	5	3	12.3	43.153	691560	3	0	0
B4DZG7	ADP-ribosylation factor-like protein 1	ARL1	2	2	22.2	15.443	1798400	9	194	64
B4DZI8	Coatomer subunit beta	COPB2	29	29	37.2	99.045	280210000	82	207	50
B4DZK7	Thymidine kinase 2, mitochondrial	TK2	3	3	14.9	20.281	4069500	3	212	147
B4DZP4	Cytoplasmic dynein 1 light intermediate chain 2	DYNC1LI2	2	2	4.6	45.004	661540	2	0	0
B4DZW6	Regulator of microtubule dynamics protein 1	RMDN1	6	6	21.5	32.365	10272000	11	0	0
B4E022	Transketolase	TKT	24	24	50.2	62.878	1402400000	162	213	152
B4E107	Arginyl-tRNA--protein transferase 1	ATE1	1	1	2.8	47.834	888680	2	0	0
B4E1D7	Pyridoxine-5-phosphate oxidase	PNPO	7	4	33.7	27.822	73464000	26	218	228
B4E1F4	ER degradation-enhancing alpha-mannosidase-like protein 2	EDEM2	3	3	10.3	34.878	1069200	3	226	149
B4E1J0	Pre-B-cell leukemia transcription factor-interacting protein 1	PBXIP1	5	5	10.6	62.667	10338000	7	0	0
B4E1Z4	Complement factor B	CFB	33	22	24.1	140.94	352320000	149	228	206
B4E241	Serine/arginine-rich splicing factor 3	SFRS3	5	4	40.3	14.203	14873000	17	0	0
B4E2Q6	Regulation of nuclear pre-mRNA domain-containing protein 2	RPRD2	1	1	1.1	100.27	217980	2	0	0
B4E3L0	WD40 repeat-containing protein SMU1	SMU1	9	9	27.6	39.343	23212000	23	233	117
B5MCE7	Basic leucine zipper and W2 domain-containing protein 2	BZW2	2	2	8	26.182	286260	3	0	0
B5MCF9	Pescadillo homolog	PES1	6	6	8.9	66.077	2418200	8	0	0
B5MCX3	Septin-2	SEPT2	11	11	43.3	36.94	73851000	34	0	0
B7WPF4	Ubiquitin carboxyl-terminal hydrolase	USP24	4	4	1.8	277.41	5053700	5	0	0
B7Z1R5	V-type proton ATPase catalytic subunit A	ATP6V1A	15	15	28.8	64.735	192030000	64	242	172
B7Z254	Protein disulfide-isomerase A6	PDIA6	20	19	41.2	47.837	1066900000	90	0	0
B7Z291	Myotubularin-related protein 9	MTMR9	2	2	3.4	53.796	2997200	3	0	0
B7Z2C3	Protein phosphatase 1F	PPM1F	5	5	18	38.518	10253000	14	0	0
B7Z2R9	Lysosome-associated membrane glycoprotein 2	LAMP2	4	4	11	32.979	40421000	11	0	0
B7Z358	39S ribosomal protein L50, mitochondrial	MRPL50	2	2	23	15.524	1834900	2	0	0
B7Z385	Adenylyl cyclase-associated protein	CAP2	9	8	24.9	39.911	13124000	21	241	364
B7Z3I9	Delta-aminolevulinic acid dehydratase	ALAD	14	14	47.3	34.52	371750000	153	248	47
B7Z4K6	Deoxyribonuclease-2-alpha	DNASE2	3	3	8.5	33.615	26090000	8	0	0
B7Z4R5	P2X purinoceptor	P2RX4	3	3	9.8	32.138	4722300	4	0	0
B7Z637	Armadillo repeat-containing protein 8	ARMC8	3	3	5.5	67.185	2693200	5	0	0
B7Z685	Guanylate cyclase soluble subunit beta-1	GUCY1B3	2	2	4.7	62.761	516830	2	0	0
B7Z6B8	2,4-dienoyl-CoA reductase, mitochondrial	DECR1	20	20	58.9	34.994	1813400000	256	263	42
B7Z6C8	Solute carrier family 25 member 46	SLC25A46	1	1	4.9	22.996	1033900	2	0	0
B7Z729	Acid sphingomyelinase-like phosphodiesterase 3a	SMPDL3A	6	6	14.3	37.285	10830000	13	0	0
B7Z7N6	[Pyruvate dehydrogenase [lipoamide]] kinase isozyme 1, mitochondrial	PDK1	3	3	10.8	41.303	1528000	5	0	0
B7Z7X8	Atlastin-2	ATL2	2	2	5.1	64.521	911360	2	0	0
B7Z815	Ubiquitin carboxyl-terminal hydrolase	USP7	19	19	18.3	126.27	42408000	39	271	228
B7Z817	Delta(24)-sterol reductase	DHCR24	5	5	8.2	54.75	54361000	14	0	0
B7Z9I1	Medium-chain specific acyl-CoA dehydrogenase, mitochondrial	ACADM	14	14	38.2	42.426	417300000	81	273	113
B7ZAX5	N-acetylgalactosamine kinase	GALK2	4	4	7.4	47.635	2661800	7	0	0
B7ZC39	Endophilin-B2	SH3GLB2	1	1	2.1	41.668	2113600	2	0	0
B7ZC83	Sorting nexin-7	SNX7	1	1	10.2	12.698	1289200	1	0	0
B7ZKL7	Lon protease homolog 2, peroxisomal	LONP2	3	3	3.1	89.659	9763700	5	0	0
B7ZKM0	Squamous cell carcinoma antigen recognized by T-cells 3	SART3	9	8	9.6	105.58	21697000	19	278	321
B7ZKP8	UBX domain-containing protein 2A	UBXN2A	1	1	3.9	23.373	691200	1	279	1
B7ZLZ2	ER degradation-enhancing alpha-mannosidase-like protein 3	EDEM3	7	7	10.5	102	9563400	14	0	0
B8ZZF5	Protein eva-1 homolog A	EVA1A	1	1	7.9	16.163	381160	2	0	0
B8ZZG1	MAGUK p55 subfamily member 6	MPP6	2	2	4.7	48.757	814960	3	0	0
B8ZZJ0	Small ubiquitin-related modifier 1	SUMO1	2	2	31	6.6846	2377100	3	0	0
B8ZZT4	Vesicle-associated membrane protein 8	VAMP8	3	3	27.3	11.191	20444000	11	0	0
B8ZZU8	Transcription elongation factor B polypeptide 2	TCEB2	2	2	14.2	12.527	3911200	4	0	0
B9A064	Immunoglobulin lambda-like polypeptide 5	IGLL5	6	2	33.6	23.063	366170000	42	0	0
B9ZVT1	RNA-binding protein 12B	RBM12B	5	5	5.9	102.7	4964000	7	0	0
C9J0E4	Cystatin-A	CSTA	3	3	41.3	7.0861	2735400	6	0	0
C9J0J7	Profilin-2	PFN2	2	2	24.2	9.8402	6719200	5	287	65
C9J0K6	Sorcin	SRI	7	7	45.8	17.605	56064000	26	144	43
C9J1C6	E3 ubiquitin-protein ligase RNF181	RNF181	1	1	5.8	16.031	283680	1	0	0
C9J2C4	DnaJ homolog subfamily B member 6	DNAJB6	2	2	6.6	25.377	1358700	3	0	0
C9J2Y9	DNA-directed RNA polymerase	POLR2B	7	7	6.2	133.06	8041300	12	289	46
C9J365	Translocon-associated protein subunit gamma	SSR3	2	2	11.3	15.112	3803700	5	0	0
C9J3L8	Translocon-associated protein subunit alpha	SSR1	3	3	12.8	29.573	80900000	45	0	0
C9J4Z3	60S ribosomal protein L37a	RPL37A	4	4	51.5	7.624	22432000	14	290	37
C9J5W5	Ubiquitin-like modifier-activating enzyme 5	UBA5	1	1	8.3	12.186	2323400	3	0	0
C9J6K0	Secreted phosphoprotein 24	SPP2	1	1	9.2	15.144	7537400	5	0	0
C9J760	PDZ and LIM domain protein 2	PDLIM2	3	3	19	16.099	2890300	5	288	28
C9J8B4	pre-mRNA 3 end processing protein WDR33	WDR33	2	2	10.2	23.241	2007800	2	0	0
C9J9K3	40S ribosomal protein SA	RPSA	8	8	40.2	29.505	632960000	54	14	198
C9JA05	Immunoglobulin J chain	IGJ	2	2	21.4	8.1675	10881000	5	0	0
C9JAV3	Metallo-beta-lactamase domain-containing protein 1	MBLAC1	2	2	23.9	11.239	1386100	2	0	0
C9JBD2	Cytochrome P450, Family 3, Subfamily A, Polypeptide 4	CYP3A4	1	1	6.5	17.289	89152	1	0	0
C9JBI3	Phosphoserine phosphatase	PSPH	7	7	41.2	20.745	41973000	27	0	0
C9JC03	EH domain-containing protein 1	EHD1	12	6	34.2	42.737	29446000	25	298	244
C9JE02	Isoamyl acetate-hydrolyzing esterase 1 homolog	IAH1	4	4	22.5	17.946	14902000	7	0	0
C9JE12	Transmembrane and ubiquitin-like domain-containing protein 1	TMUB1	1	1	7.9	16.12	441260	1	0	0
C9JEH7	40S ribosomal protein S4, Y isoform 1	RPS4Y1	10	1	29.4	29.383	7428600	8	300	28
C9JEL3	Eukaryotic translation initiation factor 4E type 2	EIF4E2	1	1	7.5	24.602	1649200	1	0	0
C9JEN3	Protein lifeguard 3	TMBIM1	2	2	14.2	11.535	8744700	7	0	0
C9JFE4	COP9 signalosome complex subunit 1	GPS1	6	6	11.3	53.371	14405000	19	0	0
C9JFL0	Protein FAM185A	FAM185A	3	3	23.1	21.236	4787600	4	0	0
C9JFN2	Tumor necrosis factor ligand superfamily member 13	TNFSF13	2	1	10.7	16.481	956770	2	0	0
C9JFR7	Cytochrome c	CYCS	7	7	63.4	11.333	238990000	67	303	66
C9JG87	39S ribosomal protein L39, mitochondrial	MRPL39	4	4	15.2	34.032	2681100	7	0	0
C9JG97	Angio-associated migratory cell protein	AAMP	7	7	21	44.693	19122000	16	299	181
C9JKG1	Biglycan	BGN	7	1	39.9	26.744	2078100	2	38	202
C9JKX0	Meiosis arrest female protein 1	KIAA0430	2	2	0.9	160.02	8779900	4	0	0
C9JLU1	DNA-directed RNA polymerases I, II, and III subunit RPABC3	POLR2H	3	3	24.2	16.996	8217400	8	0	0
C9JND6	Programmed cell death protein 10	PDCD10	2	2	10.3	16.845	1696700	3	0	0
C9JP16	Cartilage-associated protein	CRTAP	4	4	9.5	41.432	4905300	5	0	0
C9JPQ9	Fibrinogen Gamma Chain	FGG	8	1	61.3	13.546	11413000	6	309	1
C9JQ41	Coiled-coil domain-containing protein 58	CCDC58	1	1	13.1	15.296	5812700	3	0	0
C9JQ42	Glycogenin-1	GYG1	4	4	15.4	29.978	69706000	24	312	47
C9JQD4	Peptidyl-prolyl cis-trans isomerase	PPIH	8	5	43.1	15.8	5088000	10	313	125
C9JRN3	Raftlin	RFTN1	3	3	15.4	17.11	2078900	4	0	0
C9JTA6	SWI/SNF-related matrix-associated actin-dependent regulator of chromatin subfamily B member 1	SMARCB1	1	1	5.7	25.917	469030	1	0	0
C9JTD3	StAR-related lipid transfer protein 7, mitochondrial	STARD7	1	1	7.5	17.797	865480	3	0	0
C9JW69	Regulator of chromosome condensation	RCC1	6	6	18.3	39.584	19581000	11	0	0
C9JXB8	60S ribosomal protein L24	RPL24	6	6	46.3	14.369	73180000	39	307	1
C9JXB9	DnaJ homolog subfamily B member 2	DNAJB2	2	2	8.6	26.883	597770	3	0	0
C9JXC1	Ribonucleoside-diphosphate reductase subunit M2	RRM2	4	3	15.9	33.789	3358800	7	0	0
C9JXG5	THO complex subunit 5 homolog	THOC5	4	4	14.8	26.35	1345600	5	0	0
C9JXG8	Ran-specific GTPase-activating protein	RANBP1	2	2	13.8	16.9	5168900	4	0	0
C9JXT5	Kinesin light chain 4	KLC4	1	1	13.4	9.0701	1939900	2	0	0
C9JYM0	Ribonuclease P protein subunit p20	POP7	1	1	10.9	15.324	732560	2	0	0
C9JYN0	Synaptophysin-like protein 1	SYPL1	3	3	10.7	24.784	24882000	11	0	0
C9JZL8	Myeloid-associated differentiation marker	MYADM	2	2	21.8	20.379	10769000	11	291	24
C9K058	Peptidyl-prolyl cis-trans isomerase	PPIL3	1	1	17.5	9.0341	975010	3	0	0
D3DR31	Interferon-induced protein with tetratricopeptide repeats 1	IFIT1	1	1	2.5	51.713	337060	2	0	0
D3YTB1	60S ribosomal protein L32	RPL32	6	6	44.4	15.616	43634000	15	367	55
D6R991	Matrin-3	MATR3	7	7	19.6	48.159	16168000	16	0	0
D6R9P3	Heterogeneous nuclear ribonucleoprotein A/B	HNRNPAB	3	3	12.1	30.302	2106700	4	0	0
D6R9Z6	La-related protein 7	LARP7	2	2	16.1	17.499	1207700	2	0	0
D6R9Z7	Cytochrome c oxidase subunit 7C, mitochondrial	COX7C	1	1	16.1	6.3824	2317000	3	0	0
D6RA08	Complement C1q subcomponent subunit B	C1QB	3	3	12.7	24.117	116860000	11	375	147
D6RAA6	Transmembrane protein 33	TMEM33	5	5	19.4	25.223	17019000	15	377	27
D6RAF8	Heterogeneous nuclear ribonucleoprotein D0	HNRNPD	6	5	33	23.076	18985000	17	378	99
D6RAI0	UPF0361 protein C3orf37	C3orf37	1	1	8.6	15.976	823840	2	0	0
D6RAU6	F-box only protein 4	FBXO4	1	1	18.8	7.0468	2853800	2	0	0
D6RB81	Alpha-methylacyl-CoA racemase	AMACR	7	7	23.4	40.674	22775000	17	382	216
D6RBC6	Rap1 GTPase-GDP dissociation stimulator 1	RAP1GDS1	1	1	8.5	12.668	2277100	2	0	0
D6RC14	39S ribosomal protein L3, mitochondrial	MRPL3	4	4	25.8	17.095	3474100	6	385	37
D6RCD0	Estradiol 17-beta-dehydrogenase 11	HSD17B11	13	13	56.2	28.074	136440000	58	386	115
D6RDM3	Solute carrier family 41 member 3	SLC41A3	1	1	27.7	6.7137	310270	2	0	0
D6RDU5	Septin-11	SEPT11	8	3	25.8	43.113	110120000	40	16	50
D6REB5	Alpha-L-iduronidase	IDUA	7	7	12.5	57.868	9698300	12	0	0
D6REQ6	Ribonuclease T2	RNASET2	3	3	10.6	25.308	70757000	7	0	0
D6REX5	Selenoprotein P	SEPP1	2	2	5.8	35.116	2904200	4	0	0
D6RF35	Group-Specific Component (Vitamin D Binding Protein)	GC	14	1	27.9	53.02	322760000	86	0	0
D6RG13	40S ribosomal protein S3a	RPS3A	16	16	66.8	25.608	704820000	118	391	18
D6RG19	Ribosomal protein L37	RPL37	3	3	24.4	9.7223	18298000	9	0	0
D6RGG3	Collagen alpha-1(XII) chain	COL12A1	73	73	28.3	333.2	326420000	205	398	218
D6RHU3	Caspase-6	CASP6	4	4	26.6	16.716	4175700	7	0	0
D6RJ90	COMM domain-containing protein 10	COMMD10	3	3	17	21.529	539320	3	0	0
D6RJA0	Histone-lysine N-methyltransferase SETD7	SETD7	4	4	13.5	40.127	17299000	8	0	0
D9IX68	Platelet glycoprotein 4	CD36	5	5	14.2	32.265	14628000	17	407	169
E1P5S2	RNA-binding protein 39	RBM39	5	5	15.8	40.541	18755000	11	0	0
E5KLK1	Dynamin-like 120 kDa protein, mitochondrial	OPA1	15	15	16.4	111.82	26416000	34	408	456
E5RFG2	Semaphorin-4G	SEMA4G	3	3	6.7	58.416	56434000	5	0	0
E5RGG1	Dynactin subunit 4	DCTN4	1	1	12.3	13.061	793820	3	0	0
E5RGR0	Acyl-protein thioesterase 1	LYPLA1	4	4	19.8	20.861	166820000	20	0	0
E5RHF4	39S ribosomal protein L15, mitochondrial	MRPL15	2	2	14.6	21.943	3162500	2	0	0
E5RHG8	Transcription elongation factor B polypeptide 1	TCEB1	5	5	73	9.9601	17667000	16	411	17
E5RHK3	Armadillo repeat-containing protein 1	ARMC1	2	2	13.8	13.504	463940	2	0	0
E5RHW4	Erlin-2	ERLIN2	17	14	50.6	37.725	393250000	105	413	159
E5RIF2	Brefeldin A-inhibited guanine nucleotide-exchange protein 1	ARFGEF1	8	3	5.6	142.53	6531200	13	419	617
E5RIM3	Phospholipase A-2-activating protein	PLAA	8	8	13.5	66.734	8182600	13	0	0
E5RIW3	Tubulin-specific chaperone A	TBCA	2	2	19	10.08	10210000	4	0	0
E5RJ68	AP-3 complex subunit beta-1	AP3B1	10	10	11.3	116.19	9522500	13	0	0
E5RJE3	RWD domain-containing protein 1	RWDD1	1	1	17.6	6.0018	2511400	3	0	0
E5RK99	Collagen triple helix repeat-containing protein 1	CTHRC1	2	2	17.7	12.302	1944300	3	0	0
E7EM64	COP9 signalosome complex subunit 6	COPS6	6	6	21.8	36.064	30034000	17	421	301
E7EMW7	E3 ubiquitin-protein ligase UBR5	UBR5	2	2	0.6	308.57	781860	3	0	0
E7ENA9	Nicastrin	NCSTN	6	6	12.6	50.26	25719000	19	428	85
E7ENH5	Copine-1	CPNE1	9	9	19.4	47.174	28762000	21	0	0
E7EP45	SUN domain-containing protein 1	SUN1	3	3	5.1	65.948	9862500	6	0	0
E7EPB3	60S ribosomal protein L14	RPL14	6	6	47.6	14.558	63518000	24	435	55
E7EPD0	Target of Myb protein 1	TOM1	4	4	12.1	49.596	3974500	7	436	188
E7EQ69	N-alpha-acetyltransferase 50	NAA50	3	3	16.1	19.311	3715400	4	0	0
E7EQG2	Eukaryotic initiation factor 4A-II	EIF4A2	14	4	37.8	41.29	52220000	16	437	166
E7EQV9	Ribosomal protein L15	RPL15	5	5	25.3	20.51	158600000	12	0	0
E7ER77	Endoplasmic reticulum metallopeptidase 1	ERMP1	7	7	8.8	93.159	25916000	14	0	0
E7ERH2	S-phase kinase-associated protein 1	SKP1	5	4	40.1	16.034	57713000	21	420	126
E7ERW8	Protein diaphanous homolog 1	DIAPH1	10	9	6.7	135.35	13097000	19	0	0
E7ERW9	Receptor-interacting serine/threonine-protein kinase 2	RIPK2	1	1	14.7	7.5648	1854400	2	0	0
E7ERY9	Plasma membrane calcium-transporting ATPase 1	ATP2B1	8	3	8.1	106.86	7015800	8	441	383
E7ESA7	Nitric oxide synthase, endothelial	NOS3	2	2	2.1	111.12	916680	3	0	0
E7ETR5	Acyl-coenzyme A synthetase ACSM3, mitochondrial	ACSM3	11	11	22.5	65.041	45164000	14	453	324
E7ETU9	Procollagen-lysine,2-oxoglutarate 5-dioxygenase 2	PLOD2	6	6	9.4	81.169	8831100	10	0	0
E7EU94	U4/U6 small nuclear ribonucleoprotein Prp31	PRPF31	3	3	10.7	28.915	3510300	9	427	232
E7EU96	Casein kinase II subunit alpha	CSNK2A1	9	9	27	45.31	38717000	16	0	0
E7EUM5	Nucleoporin p54	NUP54	4	4	13.5	37.349	2010100	6	0	0
E7EVT8	Vacuolar protein sorting-associated protein 53 homolog	VPS53	2	2	4.3	47.571	464620	2	0	0
E7EWF9	Arylamine N-acetyltransferase 2	NAT2	1	1	5.6	18.77	2916900	3	0	0
E9PB14	Pyruvate dehydrogenase protein X component, mitochondrial	PDHX	12	12	26.1	51.459	31305000	29	471	456
E9PB90	Hexokinase-2	HK2	10	5	11	98.972	5499600	8	431	427
E9PB93	DNA-directed RNA polymerase II subunit RPB4	POLR2D	2	2	26	12.267	1088700	3	0	0
E9PBF5	PDZ and LIM domain protein 5	PDLIM5	8	8	16.6	52.645	24562000	29	380	79
E9PBS1	Multifunctional protein ADE2	PAICS	18	18	43.3	45.651	300980000	59	473	190
E9PBZ0	Bis(5-adenosyl)-triphosphatase	FHIT	1	1	12.7	9.0074	3194800	2	0	0
E9PC15	Acylglycerol kinase, mitochondrial	AGK	7	7	14.7	43.796	43397000	28	0	0
E9PC74	Translation initiation factor eIF-2B subunit epsilon	EIF2B5	3	3	5.7	78.346	4420500	5	0	0
E9PCG9	D-beta-hydroxybutyrate dehydrogenase, mitochondrial	BDH1	11	11	38.3	29.012	223030000	55	478	109
E9PCM6	Rho GTPase-activating protein 4	ARHGAP4	2	2	2.2	85.38	1360300	4	0	0
E9PCV6	Collagen alpha-3(VI) chain	COL6A3	101	2	37.1	322	6284000	6	482	578
E9PCY7	Heterogeneous nuclear ribonucleoprotein H	HNRNPH1	11	3	27.7	47.087	130110000	46	489	93
E9PD53	Structural maintenance of chromosomes protein	SMC4	7	6	5.3	144.45	5843200	9	0	0
E9PDD2	Vascular cell adhesion protein 1	VCAM1	2	2	4.4	59.221	1897300	4	0	0
E9PDD6	Bcl-2-like protein 13	BCL2L13	2	2	9.9	19.019	939540	3	0	0
E9PDP5	Ankyrin repeat and KH domain-containing protein 1	ANKHD1	2	1	1.2	166.74	2997200	2	0	0
E9PDV9	Semaphorin-6A	SEMA6A	1	1	2.2	44.68	2750900	1	0	0
E9PEW8	Hemoglobin, Delta	HBD	9	1	93.3	11.346	10881000	2	493	56
E9PF05	Sulfatase-modifying factor 1	SUMF1	1	1	6.2	25.707	2307900	2	0	0
E9PF16	Acyl-CoA synthetase family member 2, mitochondrial	ACSF2	11	11	21.5	63.652	18165000	19	110	394
E9PF19	Transducin beta-like protein 2	TBL2	7	7	20.4	45.935	21829000	14	0	0
E9PF58	Actin-related protein 2/3 complex subunit 1A	ARPC1A	8	8	23.7	30.888	37685000	21	0	0
E9PF84	Isocitrate dehydrogenase [NAD] subunit gamma, mitochondrial	IDH3G	5	5	13.7	31.422	5082400	7	0	0
E9PFD7	Epidermal growth factor receptor	EGFR	9	9	8.5	128.68	39059000	17	0	0
E9PFH4	Transportin-3	TNPO3	6	6	7.5	96.669	3886400	10	0	0
E9PFN5	Glutathione S-transferase kappa 1	GSTK1	7	7	35.3	21.707	64281000	29	499	66
E9PFW2	Beta-mannosidase	MANBA	4	3	4.6	94.411	4109500	6	0	0
E9PG46	AP2-associated protein kinase 1	AAK1	2	1	2.4	73.769	2573000	2	0	0
E9PG83	Perilipin-2	PLIN2	4	4	10.4	39.304	876980	6	0	0
E9PGF5	Tensin-1	TNS1	8	6	5.8	183.22	21410000	13	498	1480
E9PGT1	Translin	TSN	7	7	22.4	25.572	33816000	34	0	0
E9PH29	Thioredoxin-dependent peroxide reductase, mitochondrial	PRDX3	8	8	34	25.838	2171500000	108	505	138
E9PH64	NADH dehydrogenase [ubiquinone] 1 beta subcomplex subunit 9	NDUFB9	7	7	51.2	20.383	53799000	25	506	103
E9PH82	Protein FAM98A	FAM98A	2	2	9.3	34.431	1845000	5	0	0
E9PHH3	Syndecan-1	SDC1	1	1	10.1	17.782	8365200	3	0	0
E9PHM2	Probable leucine--tRNA ligase, mitochondrial	LARS2	3	3	3.8	96.93	696370	5	0	0
E9PHS0	LanC-like protein 1	LANCL1	7	7	41.8	22.042	16215000	19	507	151
E9PHZ2	Cysteine and histidine-rich domain-containing protein 1	CHORDC1	3	3	16.7	16.525	9592900	11	509	107
E9PI18	Ras-related protein Rab-30	RAB30	2	1	21.3	8.7609	822710	2	0	0
E9PI90	Transmembrane protein 126A	TMEM126A	4	4	27.4	10.564	13075000	6	0	0
E9PIC0	Succinate dehydrogenase [ubiquinone] cytochrome b small subunit, mitochondrial	SDHD	2	2	14.2	12.615	20319000	22	512	116
E9PIN3	Nuclear RNA export factor 1	NXF1	3	3	6	68.106	1605500	5	0	0
E9PIR7	Thioredoxin reductase 1, cytoplasmic	TXNRD1	12	11	25.3	53.166	138530000	41	81	39
E9PIT5	Protein phosphatase Slingshot homolog 3	SSH3	1	1	6.3	23.378	1259400	1	0	0
E9PIV9	NADH-cytochrome b5 reductase 2	CYB5R2	2	2	13	16.807	5825000	3	0	0
E9PIY1	Protein kinase C and casein kinase substrate in neurons protein 3	PACSIN3	4	4	12.5	37.213	27870000	12	0	0
E9PJC7	CD82 antigen	CD82	2	2	17.8	17.332	1312900	4	0	0
E9PJK1	CD81 antigen	CD81	3	3	26.7	17.963	12875000	7	0	0
E9PJL7	Alpha-crystallin B chain	CRYAB	5	5	37.7	15.445	16565000	17	515	68
E9PKF3	Acetyl-CoA Acetyltransferase 1	ACAT1	3	1	74.1	5.4194	1848100	4	517	40
E9PKG1	Protein arginine N-methyltransferase 1	PRMT1	8	8	23.1	37.709	25687000	23	0	0
E9PKG6	Nucleobindin-2	NUCB2	6	6	16.3	40.341	7957400	13	0	0
E9PKH6	NADH dehydrogenase [ubiquinone] iron-sulfur protein 8, mitochondrial	NDUFS8	4	4	31.9	15.892	15337000	5	0	0
E9PL22	Hypoxia up-regulated protein 1	HYOU1	29	29	34.3	104.78	309970000	123	519	88
E9PLK3	Puromycin-sensitive aminopeptidase	NPEPPS	28	28	32.5	102.99	195910000	96	525	212
E9PLS4	Peroxisomal membrane protein PEX16	PEX16	1	1	8.8	17.996	317270	1	0	0
E9PM35	Beta-arrestin-1	ARRB1	3	3	14.7	29.239	1840600	5	0	0
E9PM75	NAD-dependent protein deacetylase sirtuin-3, mitochondrial	SIRT3	3	3	8.7	37.639	8316700	7	0	0
E9PMB6	Vacuolar protein sorting-associated protein 51 homolog	VPS51	2	2	15.5	12.838	1355600	2	0	0
E9PMR4	CD151 antigen	CD151	2	2	7.6	28.067	1871600	4	0	0
E9PMV2	Major Histocompatibility Complex, Class II, DQ Alpha 1	HLA-DQA1	3	1	14	23.673	28822000	11	0	0
E9PNR5	Diacylglycerol O-acyltransferase 1	DGAT1	2	2	7.7	33.105	1116400	5	0	0
E9PNU1	Nucleoside diphosphate kinase 7	NME7	3	3	11.7	28.888	1970700	4	0	0
E9PNW4	CD59 glycoprotein	CD59	2	2	18.5	11.985	21439000	9	0	0
E9PPM8	Putative deoxyribose-phosphate aldolase	DERA	11	11	42.9	30.517	32897000	34	531	193
E9PQJ4	Stromal interaction molecule 1	STIM1	4	4	6.3	62.133	5743500	6	0	0
E9PQP7	Serine/threonine-protein phosphatase 6 regulatory subunit 3	PPP6R3	3	3	5.6	70.843	1189100	5	518	13
E9PQR7	Vacuolar protein sorting-associated protein 28 homolog	VPS28	1	1	6.2	18.469	1461100	4	530	150
E9PRD9	Vascular non-inflammatory molecule 2	VNN2	3	3	34.3	11.498	3775100	5	0	0
E9PRM7	Solute carrier family 22 member 18	SLC22A18	1	1	3.7	34.952	4262000	2	0	0
E9PRR7	Protein FRG1	FRG1	1	1	11.2	12.516	810430	1	0	0
E9PRV7	Beta-adrenergic receptor kinase 1	ADRBK1	3	3	7.6	46.537	2414100	3	0	0
E9PS41	WD repeat-containing protein 74	WDR74	4	4	13.7	36.405	2605600	7	0	0
E9PS63	Rab GTPase-activating protein 1-like, isoform 10	RABGAP1L	2	2	12.6	22.512	9385500	7	0	0
E9PSI1	Transmembrane 9 superfamily member 1	TM9SF1	9	9	12.1	92.386	26363000	15	535	354
F2Z2B9	Gamma-tubulin complex component 2	TUBGCP2	2	2	2.9	82.603	1620200	4	0	0
F5GWD2	Cytochrome b-245 heavy chain	CYBB	4	4	6.3	61.325	30184000	14	536	287
F5GWP8	Junction Plakoglobin	JUP	22	0	37.9	66.35	63226000	20	363	164
F5GWS8	Heat shock 70 kDa protein 13	HSPA13	2	2	8.7	29.391	3157400	4	0	0
F5GWX5	Chromodomain-helicase-DNA-binding protein 4	CHD4	5	4	2.3	217.1	4852700	5	0	0
F5GX07	Oligoribonuclease, mitochondrial	REXO2	3	3	26.5	17.28	6340200	6	0	0
F5GX62	Ras-related protein Rap-1b	RAP1B	6	2	49.6	15.747	152600000	23	445	67
F5GX71	Mannose-6-phosphate isomerase	MPI	6	6	24.4	41.205	17404000	14	541	237
F5GXC8	Succinyl-CoA ligase [ADP-forming] subunit beta, mitochondrial	SUCLA2	8	8	23	43.841	27764000	17	0	0
F5GXS0	Complement C4-B	C4B	50	4	34.2	187.67	1000900000	277	542	167
F5GXS7	Methionine aminopeptidase	METAP1	7	7	25.6	37.812	18593000	13	551	89
F5GXX5	Dolichyl-diphosphooligosaccharide--protein glycosyltransferase subunit DAD1	DAD1	3	3	35.3	9.5541	11353000	20	0	0
F5GY80	Complement component C8 beta chain	C8B	8	8	14.4	60.04	19752000	20	552	357
F5GY99	Polypeptide N-acetylgalactosaminyltransferase 1	GALNT1	3	3	6.2	57.379	2764100	6	0	0
F5GYC4	Ribosomal protein S6 kinase alpha-3	RPS6KA3	13	13	17.6	80.622	20599000	23	0	0
F5GYN4	Ubiquitin thioesterase OTUB1	OTUB1	8	8	40.2	28.05	34074000	26	0	0
F5GYQ2	tRNA methyltransferase 112 homolog	TRMT112	1	1	17.3	9.2555	2467000	3	0	0
F5GZY3	Dystrophin	DMD	2	2	2	128.98	1742100	3	0	0
F5GZZ9	Scavenger receptor cysteine-rich type 1 protein M130	CD163	14	14	13	120.32	86425000	35	0	0
F5H019	GPI transamidase component PIG-S	PIGS	4	4	7.3	55.146	17362000	7	0	0
F5H0L8	SEC23-interacting protein	SEC23IP	11	11	15.2	89.666	96847000	26	557	182
F5H0M4	Lysophospholipid acyltransferase 5	LPCAT3	3	3	9.8	39.374	21223000	9	0	0
F5H122	Testis-specific Y-encoded protein 1	TSPY8	3	3	12.1	24.262	10501000	7	0	0
F5H125	Cell adhesion molecule 1	CADM1	1	1	7.1	20.514	1014000	3	0	0
F5H157	Ras-related protein Rab-35	RAB35	5	3	22.2	21.214	19604000	12	0	0
F5H169	26S proteasome non-ATPase regulatory subunit 9	PSMD9	2	2	15.6	14.317	9824100	3	0	0
F5H1L4	Thioredoxin reductase 2, mitochondrial	TXNRD2	13	12	30.1	53.406	137550000	65	370	98
F5H1Z6	PCTP-like protein	STARD10	5	5	25	29.043	26236000	13	562	61
F5H223	Dynactin subunit 2	DCTN2	4	4	12.7	41.703	5650100	12	0	0
F5H225	EGF domain-specific O-linked N-acetylglucosamine transferase	EOGT	3	3	15	24.113	5769200	4	0	0
F5H2B9	Uveal autoantigen with coiled-coil domains and ankyrin repeats	UACA	9	7	5.4	150.53	11146000	9	0	0
F5H2F9	DNA mismatch repair protein Msh6	MSH6	2	2	2	119.79	788090	3	0	0
F5H2P0	Tetraspanin-11	TSPAN11	1	1	4.4	20.302	1867800	2	0	0
F5H2Q7	Protein lunapark	KIAA1715	2	2	7.5	30.807	363630	5	0	0
F5H315	Pre-mRNA-splicing factor SYF1	XAB2	3	3	3.9	99.679	1495600	5	0	0
F5H324	Arylsulfatase E	ARSE	11	10	25.6	61.077	91712000	50	553	59
F5H335	Eukaryotic translation initiation factor 3 subunit A	EIF3A	25	25	16.8	162.63	90713000	55	567	480
F5H365	Protein transport protein Sec23A	SEC23A	15	13	26	82.968	78992000	61	571	174
F5H425	Eukaryotic translation initiation factor 3 subunit J	EIF3J	4	4	17.7	23.026	13249000	8	0	0
F5H480	T-cell surface glycoprotein CD4	CD4	1	1	8.8	16.46	752340	3	0	0
F5H4E4	Ketosamine-3-kinase	FN3KRP	5	5	23.9	28.964	22052000	11	575	41
F5H4N4	Peroxisomal membrane protein 2	PXMP2	3	3	16.2	17.555	25852000	8	0	0
F5H4S0	Cytochrome P450 3A5	CYP3A5	10	7	22.6	56.084	33220000	22	578	104
F5H4Z3	Proteasome inhibitor PI31 subunit	PSMF1	2	2	15.4	19.29	1984500	4	0	0
F5H5C2	Nuclear pore complex protein Nup133	NUP133	9	9	8.6	127.34	14390000	23	0	0
F5H5N1	NADH dehydrogenase [ubiquinone] iron-sulfur protein 7, mitochondrial	NDUFS7	5	5	22	19.77	29335000	21	87	120
F5H5U6	Protein quaking	QKI	1	1	20.8	5.4561	2046400	2	0	0
F5H5W6	Probable ATP-dependent RNA helicase DDX58	DDX58	2	2	3.4	60.759	4946700	3	0	0
F5H5Y3	Signal recognition particle subunit SRP68	SRP68	6	6	12	60.284	3227300	7	0	0
F5H669	Cleavage and polyadenylation specificity factor subunit 7	CPSF7	2	2	4.8	41.265	2340500	2	0	0
F5H6E2	Unconventional myosin-Ic	MYO1C	25	23	25.1	118.99	68959000	67	588	12
F5H7B0	Helicase SKI2W	SKIV2L	10	9	10.4	116.48	6732300	12	0	0
F5H7C6	COP9 signalosome complex subunit 7a	COPS7A	5	5	28.6	21.306	18806000	12	0	0
F5H7E2	Superkiller viralicidic activity 2-like 2	SKIV2L2	14	13	14.7	106.81	20004000	39	590	386
F5H7R9	Parathymosin	PTMS	1	1	19.3	6.2542	3356200	2	0	0
F5H897	Heat shock protein 75 kDa, mitochondrial	TRAP1	26	26	44.7	74.267	133040000	57	595	110
F5H8F9	Selenide, water dikinase 2	SEPHS2	4	3	10	41.371	27265000	14	598	138
F5H8H2	Mevalonate kinase	MVK	7	7	23.8	37.171	15861000	14	600	143
F5H8J3	Cleft lip and palate transmembrane protein 1	CLPTM1	5	5	6.7	75.177	9225300	15	0	0
F5H8K1	Vacuolar protein sorting-associated protein 45	VPS45	1	1	2.2	61.983	2276700	2	0	0
F6RFD5	Destrin	DSTN	5	4	32.6	15.397	17221000	15	516	18
F6RY50	Signal-induced proliferation-associated protein 1	SIPA1	2	2	3.1	101.82	810400	2	0	0
F6SKP1	Transmembrane glycoprotein NMB	GPNMB	1	1	2	51.132	6517800	8	0	0
F6T1Q0	2,5-phosphodiesterase 12	PDE12	6	6	16.5	52.175	8939700	10	0	0
F6TQG2	Probable global transcription activator SNF2L1	SMARCA1	7	2	6.5	117.26	1237400	2	0	0
F6TR53	HCLS1-binding protein 3	HS1BP3	3	3	22.1	23.6	1126200	4	0	0
F6VWC5	Phosphatidate cytidylyltransferase	CDS2	1	1	3.7	24.634	214380	1	605	1
F6XC58	Acyl-coenzyme A thioesterase THEM4	THEM4	2	2	16.8	12.382	2454300	5	524	65
F6XY72	Nucleoside diphosphate kinase	NME2	7	2	90.9	8.6687	5888100	5	606	1
F8VNT5	Phosphatidylinositol 5-phosphate 4-kinase type-2 gamma	PIP4K2C	4	4	23.1	17.952	8400000	10	0	0
F8VPF7	Voltage-gated hydrogen channel 1	HVCN1	1	1	7	24.833	3645200	3	0	0
F8VQQ4	Tubulin, Alpha 1a	TUBA1A	10	1	47.9	24.221	140340	1	0	0
F8VQX6	Methyltransferase-like protein 7A	METTL7A	6	6	37.2	20.662	651880000	49	612	51
F8VRR3	Methionine aminopeptidase	METAP2	8	8	23.3	48.876	16677000	13	0	0
F8VSC5	SCY1-like protein 2	SCYL2	2	2	2.6	77.053	1307100	4	0	0
F8VUA2	Charged multivesicular body protein 1a	CHMP1A	5	5	22.1	19.531	8899100	11	613	103
F8VUA7	Oxysterol-binding protein	OSBPL8	3	3	5.5	79.209	2158300	5	0	0
F8VV56	CD63 antigen	CD63	4	4	20.7	16.021	44201000	31	316	19
F8VWH2	Tetraspanin-8	TSPAN8	2	2	15.6	17.158	20107000	6	0	0
F8VXD2	Cyclin-dependent kinase 4	CDK4	2	1	15.9	14.9	938230	1	0	0
F8VYE8	Serine/threonine-protein phosphatase	PPP1CC	9	1	37.8	34.95	16537000	2	617	183
F8VZ49	Heterogeneous nuclear ribonucleoprotein A1	HNRNPA1	7	7	34.2	25.687	112390000	56	618	65
F8W031	Protein canopy homolog 2	CNPY2	9	8	33.1	29.224	68251000	20	620	89
F8W034	Bax inhibitor 1	TMBIM6	3	3	9.8	32.71	8261800	6	0	0
F8W0K0	Eukaryotic translation initiation factor 4B	EIF4B	1	1	4.7	19.372	1610700	2	0	0
F8W1H4	Probable D-tyrosyl-tRNA(Tyr) deacylase 2	DTD2	2	2	43.3	7.671	1049800	2	0	0
F8W1Q3	Biotinidase	BTD	4	4	9.2	58.913	3097100	10	0	0
F8W1R7	Myosin light polypeptide 6	MYL6	6	4	42.1	16.29	900830000	66	268	36
F8W1Z6	Protein MON2 homolog	MON2	4	4	2.4	185.85	2275800	5	0	0
F8W6R3	Elongation factor Ts, mitochondrial	TSFM	4	4	16.1	30.964	12114000	10	0	0
F8W717	Echinoderm microtubule-associated protein-like 1	EML1	5	5	6	88.716	7215000	8	0	0
F8W720	GMP synthase [glutamine-hydrolyzing]	GMPS	10	10	18.4	65.928	23250000	23	0	0
F8W785	Golgi integral membrane protein 4	GOLIM4	7	7	12.3	78.759	7012000	10	0	0
F8W7E0	Calpastatin	CAST	2	2	4.3	41.699	1876200	2	0	0
F8W876	Mannan-binding lectin serine protease 1	MASP1	1	1	4.2	40.613	1326400	2	0	0
F8W8D0	Tryptase alpha/beta-1	TPSB2	3	2	10.9	30.594	4526600	5	0	0
F8W8T1	Interferon-induced GTP-binding protein Mx1	MX1	5	5	7.5	73.335	6768500	8	0	0
F8W8V8	Solute carrier family 2, facilitated glucose transporter member 2	SLC2A2	4	4	9.4	44.701	34148000	21	0	0
F8W914	Reticulon-4	RTN4	5	1	17.1	37.144	35552000	18	0	0
F8W9S7	GTPase-activating protein and VPS9 domain-containing protein 1	GAPVD1	4	4	2.7	157.46	1925300	5	0	0
F8WA86	Calponin-3	CNN3	6	0	20.1	31.38	14990000	14	0	0
F8WAK8	Cohesin subunit SA-2	STAG2	3	2	2.2	134.07	735730	6	0	0
F8WAN1	Cytospin-A	SPECC1L	4	3	4.9	101.57	9894200	4	0	0
F8WAS3	NADH dehydrogenase [ubiquinone] 1 alpha subcomplex subunit 5	NDUFA5	3	3	28.6	7.8423	12007000	12	0	0
F8WCZ6	Complement C1s subcomponent	C1S	9	9	19	57.519	93392000	30	642	335
F8WDS8	Protein TSSC1	TSSC1	3	3	23.5	15.131	1406700	7	0	0
F8WDZ1	Proline-, glutamic acid- and leucine-rich protein 1	PELP1	1	1	2	110.09	834620	1	0	0
F8WE64	Elongator complex protein 6	ELP6	1	1	14.7	7.9152	1595900	2	0	0
F8WF48	Translocation protein SEC62	SEC62	3	3	22.4	9.8703	3303800	3	0	0
G3V0E5	Transferrin receptor protein 1	TFRC	27	26	39.9	75.963	150210000	79	644	268
G3V0E8	Poly(rC)-binding protein 2	PCBP2	8	3	28	33.496	12528000	7	203	137
G3V1B8	Sjoegren syndrome/scleroderma autoantigen 1	SSSCA1	2	2	8.6	17.176	8240000	5	0	0
G3V1D4	Protein lin-7 homolog C	LIN7C	6	2	37	19.186	17139000	12	647	84
G3V1E0	F-box only protein 3	FBXO3	4	4	12.8	41.09	3665500	6	0	0
G3V1J5	Exosome complex exonuclease RRP44	DIS3	7	7	8.5	90.583	14177000	12	648	661
G3V1K3	Serum paraoxonase/arylesterase 2	PON2	6	6	18.7	41.527	79336000	20	0	0
G3V1N2	Hemoglobin, Alpha 2	HBA2	7	1	68.2	11.948	48781	2	320	1
G3V1R4	tRNA (cytosine(34)-C(5))-methyltransferase	NSUN2	5	5	9.6	59.383	5959400	11	0	0
G3V1R5	Nardilysin	NRD1	11	11	10.9	125.12	53737000	23	0	0
G3V1R9	Inositol-3-phosphate synthase 1	ISYNA1	9	9	21.6	44.786	47514000	16	0	0
G3V1S9	Long-chain-fatty-acid--CoA ligase 6	ACSL6	2	1	3	67.649	474600	3	0	0
G3V1Y8	60 kDa lysophospholipase	ASPG	4	4	11	59.882	2812600	9	0	0
G3V203	60S ribosomal protein L18	RPL18	5	5	33.5	18.756	51633000	21	0	0
G3V295	Proteasome subunit alpha type	PSMA6	12	12	57.1	22.842	308420000	76	650	80
G3V2B8	Methylenetetrahydrofolate Dehydrogenase (NADP+ Dependent) 1	MTHFD1	32	1	36.3	101.53	2123000	2	563	82
G3V3G9	DDB1- and CUL4-associated factor 8	DCAF8	9	7	12.1	84.752	225110000	13	0	0
G3V3M6	DNA-(apurinic or apyrimidinic site) lyase	APEX1	7	7	35.7	29.19	234130000	28	0	0
G3V3P3	Transmembrane protein 55B	TMEM55B	2	2	16.4	12.47	504170	2	0	0
G3V4I0	Ectonucleoside triphosphate diphosphohydrolase 5	ENTPD5	10	9	23.8	45.335	270530000	41	659	341
G3V4W0	Heterogeneous nuclear ribonucleoproteins C1/C2	HNRNPC	8	8	29.4	28.916	82456000	25	206	74
G3V511	Latent-transforming growth factor beta-binding protein 2	LTBP2	2	2	2	189.24	744600	3	658	1396
G3V5T0	Maleylacetoacetate isomerase	GSTZ1	8	2	39.6	22.61	141420000	38	660	56
G3XAM2	Complement factor I	CFI	4	4	6.9	65.059	13688000	10	0	0
G3XAP3	ATP-binding cassette sub-family B member 8, mitochondrial	ABCB8	15	14	26.8	68.066	27688000	28	665	226
G5E9N3	All-trans-retinol 13,14-reductase	RETSAT	7	7	13.1	60.623	9101200	17	0	0
G5E9W3	Cleavage and polyadenylation specificity factor subunit 3	CPSF3	2	2	2.6	73.476	4633700	4	0	0
G5EA52	Protein disulfide-isomerase A3	PDIA3	28	21	58.8	54.963	2197800000	242	670	264
G8JLB3	tRNA pseudouridine synthase	PUS1	4	4	10.7	42.92	6087900	10	0	0
G8JLP2	UPF0317 protein C14orf159, mitochondrial	C14orf159	3	3	6.1	52.621	2311500	4	0	0
H0Y2Q1	tRNA (adenine(58)-N(1))-methyltransferase catalytic subunit TRMT61A	TRMT61A	1	1	8.9	20.421	883460	2	0	0
H0Y329	WD repeat domain phosphoinositide-interacting protein 4	WDR45	4	4	14.3	31.781	2774900	7	0	0
H0Y3Q9	Protein FAM214A	FAM214A	1	1	1.2	105.8	17358000	3	0	0
H0Y4R1	Inosine-5-monophosphate dehydrogenase 2	IMPDH2	13	10	31.7	50.957	169790000	39	679	370
H0Y564	Anaphase-promoting complex subunit 1	ANAPC1	3	3	2.5	161.45	629670	6	0	0
H0Y5E8	GTP-binding protein SAR1a	SAR1A	5	4	32.2	12.964	65125000	21	0	0
H0Y5V1	Serine/threonine-protein kinase MRCK alpha	CDC42BPA	4	1	3	117.73	3191900	2	582	139
H0Y612	E3 ubiquitin-protein ligase TRIM33	TRIM33	1	1	1	98.891	109370000	5	0	0
H0Y614	Ubiquitin-fold modifier 1	UFM1	2	2	28.4	8.5507	1089300	3	0	0
H0Y621	Endoplasmic reticulum-Golgi intermediate compartment protein 3	ERGIC3	4	4	13.2	36.851	12465000	7	0	0
H0Y6C3	Pyrroline-5-carboxylate reductase 3	PYCRL	2	2	9.6	27.138	4813300	8	0	0
H0Y6I0	Golgin subfamily A member 4	GOLGA4	11	10	5.1	246.6	28017000	16	681	479
H0Y738	Bactericidal permeability-increasing protein	BPI	1	1	3.5	34.514	581230	6	0	0
H0Y7A2	HLA class II histocompatibility antigen, DM beta chain	HLA-DMB	2	2	14.2	15.531	7475200	5	682	104
H0Y7S3	Plasma membrane calcium-transporting ATPase 2	ATP2B2	5	1	5.4	121.26	230570	1	441	585
H0Y7U8	Girdin	CCDC88A	3	3	3.7	83.48	927720	3	0	0
H0Y8E6	DNA replication licensing factor MCM2	MCM2	7	7	9.2	93.998	6086500	16	0	0
H0Y9V9	60S ribosomal protein L9	RPL9	5	5	27	21.459	154770000	22	0	0
H0YA47	RUN And FYVE Domain Containing 1	RUFY1	5	0	11.6	38.223	6843800	9	0	0
H0YA68	Epididymis-specific alpha-mannosidase	MAN2B2	6	6	7.2	107.51	8795700	12	0	0
H0YAM1	G-rich sequence factor 1	GRSF1	1	1	9.6	13.361	3475900	2	0	0
H0YB37	Tetratricopeptide repeat protein 1	TTC1	1	1	6.1	18.901	537860	2	0	0
H0YBL3	Metastasis suppressor protein 1	MTSS1	2	1	8.2	20.727	4321100	2	0	0
H0YBN2	Matrilin-2	MATN2	2	2	10.9	20.217	15196000	3	686	167
H0YBU8	39S ribosomal protein L43, mitochondrial	MRPL43	2	2	12.2	16.567	6224300	5	0	0
H0YC73	La-related protein 1	LARP1	1	1	4.1	22.747	431220	1	0	0
H0YCW6	Alpha-1,2-mannosyltransferase ALG9	ALG9	2	2	14.5	24.198	9289500	6	0	0
H0YD13	CD44 antigen	CD44	5	4	24.3	22.683	20087000	11	0	0
H0YDG6	LIM domain only protein 7	LMO7	4	4	12.8	34.384	3169400	7	523	139
H0YDP7	39S ribosomal protein L49, mitochondrial	MRPL49	3	3	25.2	14.572	46674000	10	0	0
H0YDT8	ER membrane protein complex subunit 7	EMC7	2	2	12	20.885	6106100	8	0	0
H0YDU8	Serine/threonine-protein phosphatase	PPP5C	10	10	23.7	55.096	55811000	33	688	106
H0YEA5	Low-density lipoprotein receptor-related protein 8	LRP8	1	1	5.9	15.189	17905000	2	0	0
H0YEN6	Delta(14)-sterol reductase	TM7SF2	2	1	9.1	23.237	2353200	3	0	0
H0YEQ6	COMM domain-containing protein 5	COMMD5	2	2	10.6	18.797	939150	3	0	0
H0YET5	EGF-containing fibulin-like extracellular matrix protein 2	EFEMP2	2	2	11	19.7	7774000	4	0	0
H0YFL7	Complement C1r subcomponent-like protein	C1RL	3	2	12.4	21.048	5262500	6	0	0
H0YGQ3	Multiple PDZ domain protein	MPDZ	5	5	4.8	106.76	2899000	8	0	0
H0YGW7	ATP-binding cassette sub-family F member 1	ABCF1	12	11	20.3	67.55	22596000	25	691	401
H0YGX7	Rho GDP-dissociation inhibitor 2	ARHGDIB	7	7	48.2	22.273	160570000	27	693	136
H0YHC3	Nucleosome assembly protein 1-like 1	NAP1L1	4	4	26.3	23.417	40864000	16	85	145
H0YI58	Endoplasmic reticulum-Golgi intermediate compartment protein 2	ERGIC2	1	1	8	18.339	3650000	2	0	0
H0YIM7	Kinesin-like protein KIF21A	KIF21A	3	2	9	32.46	1950100	2	0	0
H0YJ31	Fibulin-5	FBLN5	4	4	22.9	17.535	150490000	8	0	0
H0YJ40	SRA stem-loop-interacting RNA-binding protein, mitochondrial	SLIRP	5	5	61.5	10.738	3975800	8	0	0
H0YJ47	AP-1 complex subunit gamma-like 2	AP1G2	1	1	4.6	20.96	1749200	4	0	0
H0YJ97	Thyroid receptor-interacting protein 11	TRIP11	8	8	5	195.7	6616200	12	0	0
H0YJH9	Polyadenylate-binding protein 2	PABPN1	1	1	11.5	10.971	1453000	2	0	0
H0YK36	Dipeptidyl peptidase 8	DPP8	1	1	4.2	41.085	565350	9	0	0
H0YK61	ER membrane protein complex subunit 4	EMC4	1	1	12.8	8.3403	856530	2	695	69
H0YKE7	Calcineurin B homologous protein 1	CHP1	3	3	31.7	14.27	5153200	8	0	0
H0YKQ8	Solute carrier family 12 member 6	SLC12A6	3	1	2.4	103.82	436380	3	0	0
H0YKX0	E3 ubiquitin-protein ligase RNF31	RNF31	1	1	1.3	102.29	382790	1	0	0
H0YL72	Isocitrate dehydrogenase [NAD] subunit alpha, mitochondrial	IDH3A	8	8	23.6	35.786	29103000	26	697	171
H0YLA2	Signal recognition particle 14 kDa protein	SRP14	2	2	17.4	13.058	3054100	5	0	0
H0YLA4	Sorbitol Dehydrogenase	SORD	13	1	47.9	36.229	685050	2	699	18
H0YMB0	Interferon regulatory factor 9	IRF9	1	1	2.5	38.276	591760	2	0	0
H0YMB3	GMP reductase	GMPR2	11	9	30.5	33.921	615160000	27	0	0
H0YMM5	Deoxyuridine 5-triphosphate nucleotidohydrolase, mitochondrial	DUT	2	2	21.8	14.306	1506200	2	0	0
H0YN26	Acidic leucine-rich nuclear phosphoprotein 32 family member A	ANP32A	8	6	38.4	19.997	155460000	41	0	0
H0YN81	WD repeat-containing protein 61	WDR61	6	6	23.5	32.253	24668000	11	0	0
H0YNE9	Ras-related protein Rab-8B	RAB8B	7	2	36.7	21.868	3539500	6	108	82
H0YNG3	Signal peptidase complex catalytic subunit SEC11A	SEC11A	6	6	27	18.651	20471000	17	696	1
H0YNP1	D-glucuronyl C5-epimerase	GLCE	4	4	8	62.886	3021600	6	0	0
H0YNU5	Bloom syndrome protein	BLM	1	1	0.6	144.47	2909200	7	0	0
H3BLU7	Aflatoxin B1 aldehyde reductase member 2	AKR7A2	9	6	29	34.684	92660000	47	701	35
H3BMF1	Nuclear envelope phosphatase-regulatory subunit 1	CNEP1R1	1	1	12.5	8.9525	451650	1	0	0
H3BMU1	IST1 homolog	IST1	4	4	20.9	23.375	13430000	10	0	0
H3BN26	Seizure 6-like protein 2	SEZ6L2	1	1	5.3	32.864	437070	2	0	0
H3BN98	Ribosomal Protein S15a	RPS15A	9	0	29.5	27.168	10202000	4	706	170
H3BND3	Cleavage and polyadenylation specificity factor subunit 5	NUDT21	5	5	35.3	17.227	74680000	21	709	59
H3BND4	Pyridoxal-dependent decarboxylase domain-containing protein 1	PDXDC1	6	6	9.1	88.761	4962100	10	710	1
H3BNE1	Synaptosomal-associated protein	SNAP23	5	5	39.2	11.14	24346000	15	0	0
H3BNS8	Ubiquitin carboxyl-terminal hydrolase 10	USP10	1	1	15.8	8.3084	771620	2	0	0
H3BP28	Ubiquinone biosynthesis protein COQ7 homolog	COQ7	5	5	25.8	21.871	9719500	13	715	16
H3BPC4	SUMO-conjugating enzyme UBC9	UBE2I	5	5	75.7	7.8891	26153000	13	66	58
H3BPE1	Microtubule-actin cross-linking factor 1, isoforms 1/2/3/5	MACF1	58	3	8.4	856.87	68511000	91	717	4393
H3BPH4	Phosphomannomutase 2	PMM2	1	1	7.7	16.223	996250	2	558	117
H3BPK8	Putative sodium-coupled neutral amino acid transporter 7	SLC38A7	2	2	4.3	40.897	2592500	5	0	0
H3BQH3	Kelch domain-containing protein 4	KLHDC4	1	1	3.3	37.172	455230	1	0	0
H3BQW5	Kelch-like protein 36	KLHL36	1	1	22.6	7.2882	34617	1	0	0
H3BQZ7	Heterogeneous nuclear ribonucleoprotein U-like protein 2	hCG_2044799	12	12	16.8	84.69	90948000	45	721	304
H3BR27	RNA-binding motif protein, X chromosome	RBMX	2	2	20.5	8.6098	1793400	7	0	0
H3BR35	Eukaryotic peptide chain release factor GTP-binding subunit ERF3A	GSPT1	7	7	16.8	52.832	15682000	23	723	228
H3BRD2	FAD-linked sulfhydryl oxidase ALR	GFER	3	3	27.3	15.795	2604300	3	0	0
H3BRV0	Eukaryotic translation initiation factor 3 subunit C	EIF3C	12	12	12.8	104.1	20083000	25	0	0
H3BS10	Beta-hexosaminidase	HEXA	12	12	22	58.44	173150000	46	713	339
H3BSQ5	Ataxin-2-like protein	ATXN2L	1	1	11	10.113	1101900	2	0	0
H3BTB7	Probable glutamate--tRNA ligase, mitochondrial	EARS2	3	3	5.1	56.825	1687200	5	0	0
H3BTK3	Calcium-regulated heat stable protein 1	CARHSP1	2	2	26.8	7.6697	6126300	10	0	0
H3BUQ9	Na(+)/H(+) exchange regulatory cofactor NHE-RF2	SLC9A3R2	2	2	13.9	17.803	3128000	3	0	0
H3BUR9	CDP-diacylglycerol--inositol 3-phosphatidyltransferase	CDIPT	2	2	11.5	17.335	8237200	4	739	122
H3BUV8	Lysyl oxidase homolog 1	LOXL1	2	2	4.4	46.075	761140	2	0	0
H7BXD5	Grancalcin	GCA	4	4	24.7	22.109	8790600	11	743	90
H7BXI1	Extended synaptotagmin-2	ESYT2	10	9	13.2	98.008	11980000	15	0	592
H7BXK9	ATP-binding cassette sub-family B member 6, mitochondrial	ABCB6	7	7	10.7	77.434	6671200	16	0	0
H7BXL1	Transmembrane protein 41A	TMEM41A	2	2	23.9	10.434	1890700	4	0	0
H7BXV2	Transmembrane protein 209	TMEM209	2	2	3.3	58.063	100460000	4	0	0
H7BY36	RNA-binding protein EWS	EWSR1	2	2	7.5	32.071	3376300	4	0	0
H7BYN3	Transcription factor A, mitochondrial	TFAM	3	3	11	25.567	4505900	4	0	0
H7BYV1	Interferon-induced transmembrane protein 1	IFITM2	1	1	21.6	8.0866	1990200	8	532	17
H7BYY1	Tropomyosin 1 (Alpha)	TPM1	16	0	43.5	28.747	19420000	4	746	164
H7BZ75	2-amino-3-ketobutyrate coenzyme A ligase, mitochondrial	GCAT	2	2	8.8	26.166	3255600	5	0	0
H7BZJ3	Thioredoxin	PDIA3	7	1	56.9	13.519	217330000	7	0	0
H7BZP2	Phosducin-like protein 3	PDCL3	2	2	14	16.983	1429100	3	0	0
H7C0E5	Zinc finger protein ZPR1	ZNF259	3	3	10.1	42.542	2146700	4	0	0
H7C0G7	Non-homologous end-joining factor 1	NHEJ1	1	1	7.1	24.751	2638000	2	0	0
H7C134	Tripartite motif-containing protein 5	TRIM5	1	1	4.8	21.252	77875	1	0	0
H7C1F9	Ral GTPase-activating protein subunit alpha-2	RALGAPA2	4	3	2.4	194.93	920540	3	0	0
H7C2S4	Carboxy-terminal domain RNA polymerase II polypeptide A small phosphatase 1	CTDSPL	1	1	5.1	22.322	644140	2	0	0
H7C3A1	Serrate RNA effector molecule homolog	SRRT	4	4	8.6	56.733	3502600	5	0	0
H7C3G7	CWF19-like protein 2	CWF19L2	1	1	1.3	71.641	2193300	2	748	553
H7C3P4	N-acetylglucosamine-6-sulfatase	GNS	9	9	17.9	56.374	71943000	36	0	0
H7C3Z1	E3 ubiquitin-protein ligase TTC3	TTC3	1	1	4	32.251	6621500	1	0	0
H7C417			7	1	27.5	37.434	762220	2	751	52
H7C488	Leucine zipper transcription factor-like protein 1	LZTFL1	2	2	9.4	26.795	2820400	2	0	0
H7C4Y0	Cholinesterase	BCHE	1	1	8.3	13.642	1146900	1	0	0
H7C533	Rab-like protein 3	RABL3	1	1	20.8	5.5193	3470900	2	0	0
H7C585	Frataxin, mitochondrial	FXN	2	2	21.3	11.901	11059000	4	0	0
H7C5E4	5-3 exoribonuclease 1	XRN1	4	4	3.4	130.08	1806700	6	0	0
H7C5I5	Phospholipid scramblase 1	PLSCR1	3	3	21.6	18.91	3582300	6	0	0
H7C5K0	Helicase-like transcription factor	HLTF	1	1	2.4	48.033	863790	3	0	0
H7C5R8	Poly [ADP-ribose] polymerase 14	PARP14	3	3	1.5	171.15	2725900	5	0	0
H7C5T9	Neuroserpin	SERPINI1	1	1	8.4	13.3	242920	3	0	0
H7C5W9	Sarcoplasmic/endoplasmic reticulum calcium ATPase 2	ATP2A2	28	22	31.1	102.48	207830000	99	753	98
I3L0D0	Serine/threonine-protein kinase 38-like	STK38L	1	1	11.2	10.315	628660	2	0	0
I3L0N3	Vesicle-fusing ATPase	NSF	22	22	31.4	82.091	74107000	53	760	150
I3L1D4	RNA binding protein fox-1 homolog	RBFOX1	1	1	7.9	20.66	440940	2	0	0
I3L1D5	Arachidonate 15-lipoxygenase B	ALOX15B	18	18	33.1	74.486	84912000	51	763	478
I3L1H5	Diphthamide biosynthesis protein 1	DPH1	3	3	7	47.313	2171500	4	0	0
I3L1P8	Mitochondrial 2-oxoglutarate/malate carrier protein	SLC25A11	11	11	36.8	32.182	44441000	29	764	38
I3L1Q6	Phosphatidylcholine-sterol acyltransferase	LCAT	1	1	13.1	10.901	217610	2	0	0
I3L1U1	Mitogen-activated protein kinase kinase kinase kinase 4	MINK1	1	1	8.7	18.09	734610	1	0	0
I3L397	Eukaryotic translation initiation factor 5A-1	EIF5A	7	7	55.1	16.118	190580000	54	766	43
I3L3V5	Trafficking protein particle complex subunit 1	TRAPPC1	1	1	13.3	9.1055	2304200	2	0	0
I3L430	Heme oxygenase 2	HMOX2	4	4	17.8	32.837	2123400	10	768	1
I3L4Q1	Protein LSM14 homolog A	LSM14A	1	1	18.6	11.332	708890	1	0	0
I3L4X8	Integrin beta	ITGB3	2	2	5.9	48.659	2591800	3	0	0
I3L505	Acyl carrier protein	NDUFAB1	3	1	42.9	8.0603	2694500	5	772	1
I3NI05	Active breakpoint cluster region-related protein	ABR	2	2	11.5	20.806	1085200	2	0	0
I3NI32	Dihydroorotate dehydrogenase (quinone), mitochondrial	DHODH	9	9	23.7	42.653	23338000	18	0	0
J3KMY5	Epididymal secretory protein E1	NPC2	5	5	33.1	16.23	41434000	22	0	0
J3KND8	Phenylalanine-4-hydroxylase	PAH	12	12	27.5	51.428	268740000	54	0	0
J3KNF4	Copper chaperone for superoxide dismutase	CCS	4	4	12.5	27.086	28483000	14	0	0
J3KNT0	Fascin	FSCN1	13	13	30.9	52.262	189800000	47	0	0
J3KQE0	SUN domain-containing protein 2	SUN2	7	7	14.6	79.085	15935000	14	797	488
J3KQG4	Glucosylceramidase	GBA	10	10	21.4	50.316	59262000	33	798	75
J3KR24	Isoleucine--tRNA ligase, cytoplasmic	IARS	19	19	16.8	131.76	56003000	60	801	789
J3KRN5	Protein kinase C alpha type	PRKCA	3	3	9.1	35.487	2958200	6	0	0
J3KRT0	Core-binding factor subunit beta	CBFB	1	1	26.2	7.3251	2042600	2	0	0
J3KSR7	U3 small nucleolar RNA-associated protein 18 homolog	UTP18	1	1	4.5	19.427	1078600	1	0	0
J3KSW8	Myosin phosphatase Rho-interacting protein	MPRIP	2	1	1.9	95.928	2839300	2	0	0
J3KTF8	Rho GDP-dissociation inhibitor 1	ARHGDIA	4	4	13.9	21.614	176910000	48	808	126
J3KTG4	tRNA pseudouridine synthase	PUSL1	1	1	7.9	13.779	507910	3	0	0
J3KTP1	Zinc transporter ZIP11	SLC39A11	1	1	16.1	6.3423	3013200	2	0	0
J3QKZ0	SH3 and cysteine-rich domain-containing protein 2	STAC2	1	1	4.7	16.211	1399100	1	812	1
J3QL04	Tether containing UBX domain for GLUT4	ASPSCR1	2	2	8.8	32.757	2010700	3	0	0
J3QL05	Serine/arginine-rich splicing factor 2	SRSF2	3	3	17.7	15.156	17168000	12	0	0
J3QL56	Protein SCO1 homolog, mitochondrial	SCO1	4	4	11.9	30.178	24041000	19	0	0
J3QLE5	Small nuclear ribonucleoprotein-associated proteins B and B	SNRPN	4	4	26	17.546	40040000	34	97	9
J3QLR8	28S ribosomal protein S23, mitochondrial	MRPS23	1	1	6.6	17.517	1666800	4	0	0
J3QQP6	Phosphatidylinositol 5-phosphate 4-kinase type-2 beta	PIP4K2B	2	1	31	8.4535	1286800	2	0	0
J3QQV2	Monocarboxylate transporter 4	SLC16A3	2	2	6.1	28.137	2869600	6	0	0
J3QR09	Ribosomal protein L19	RPL19	7	7	26.4	23.134	35029000	20	0	0
J3QRF8	Peptidyl-tRNA hydrolase ICT1, mitochondrial	ICT1	1	1	18.3	8.013	1295100	2	0	0
J3QRI7	60S ribosomal protein L26	RPL26	8	7	58.9	12.63	331600000	33	816	30
J3QRK9	F-box/LRR-repeat protein 8	FBXL8	1	1	8.3	15.662	535510	1	0	0
J3QRN6	Unconventional myosin-Id	MYO1D	20	20	21.7	111.29	86213000	56	817	461
J3QS96	60S ribosomal protein L17	RPL17	7	6	47.8	15.959	148840000	38	806	94
J3QSS7	Iron-sulfur cluster assembly 2 homolog, mitochondrial	ISCA2	1	1	11.1	11.442	683450	1	0	0
J3QT28	Mitotic checkpoint protein BUB3	BUB3	10	10	39.6	31.703	109290000	30	823	81
J3QTB2	Coiled-coil-helix-coiled-coil-helix domain-containing protein 6, mitochondrial	CHCHD6	1	1	11.4	15.303	165510	1	0	0
K7EIG1	Clustered mitochondria protein homolog	CLUH	15	15	11.6	139.62	19785000	26	0	0
K7EIJ0	WW domain-binding protein 2	WBP2	4	4	24	18.224	28276000	14	18	104
K7EIJ4	Ran-binding protein 3	RANBP3	4	4	18.7	16.965	9556700	13	0	0
K7EIT8	TFIIH basal transcription factor complex helicase XPD subunit	ERCC2	3	3	11	33.44	16091000	5	0	0
K7EIU8	Mothers against decapentaplegic homolog 4	SMAD4	5	5	8.6	50.052	5609900	11	0	0
K7EJM5	TAR DNA-binding protein 43	TARDBP	3	2	13.4	22.844	32705000	14	0	0
K7EJQ7	Signal peptidase complex catalytic subunit SEC11C	SEC11C	4	4	19.3	18.095	10617000	15	0	0
K7EK00	Protein FAM210A	FAM210A	2	2	4.9	30.292	1128500	3	0	0
K7EK07	Histone H3	H3F3B	6	1	29.5	14.914	15447000	8	0	0
K7EK11	N-acetylglutamate synthase, mitochondrial	NAGS	3	3	5.7	55.95	4009100	4	0	0
K7EK42	Tubulin-folding cofactor B	TBCB	3	3	15.7	21.296	7251600	7	0	0
K7EKE5	Tubulin gamma chain	TUBG1	1	1	8.1	15.173	219800	1	0	0
K7EKE6	Lon protease homolog, mitochondrial	LONP1	11	10	12.7	95.179	29626000	34	831	438
K7EKI8	Periplakin	PPL	14	13	8	204.49	53437000	28	0	0
K7ELK9	ATP-binding cassette sub-family A member 8	ABCA8	1	1	8.7	13.444	602970	2	0	0
K7ELQ9	Transmembrane protein 205	TMEM205	4	4	30	19.27	286560000	40	840	1
K7ELS9	Tyrosine-protein phosphatase non-receptor type 2	PTPN2	1	1	10.3	8.0803	2763100	3	842	12
K7ELV6	Cold-inducible RNA-binding protein	CIRBP	1	1	20	7.7876	3226100	3	0	0
K7EM02	Katanin p60 ATPase-containing subunit A-like 2	KATNAL2	1	1	9.4	13.999	22430000	7	0	0
K7EME0	Acetyl-CoA Acyltransferase 2	ACAA2	14	1	54.7	36.282	763110	1	843	67
K7EML3	UPF0515 protein C19orf66	C19orf66	1	1	15.5	8.1251	1424500	5	0	0
K7EMQ9	Eukaryotic translation initiation factor 3 subunit K	EIF3K	5	5	42.1	16.309	41785000	14	0	0
K7EMY5	Retinol dehydrogenase 13	RDH13	1	1	26.2	4.7304	510960	2	0	0
K7EN20	Hsp70-binding protein 1	HSPBP1	1	1	11.3	10.614	167230	1	0	0
K7ENG2	Splicing factor U2AF 65 kDa subunit	U2AF2	7	7	27.7	33.901	19155000	14	848	48
K7ENL3	Signal transducer and activator of transcription 3	STAT3	13	13	18.4	83.125	33033000	36	849	143
K7ENS7	2-oxoglutarate and iron-dependent oxygenase domain-containing protein 3	OGFOD3	1	1	5	25.249	1118000	3	0	0
K7ENV7	Isochorismatase domain-containing protein 2, mitochondrial	ISOC2	4	4	32.6	19.005	150290000	23	833	23
K7ENW7	DNA (cytosine-5)-methyltransferase 1	DNMT1	1	1	2.3	43.277	601040	1	0	0
K7EPD3	Serine/threonine-protein kinase Nek8	NEK8	1	1	4.8	19.017	2923300	5	0	0
K7EPT6	TATA-binding protein-associated factor 2N	TAF15	3	1	6.9	48.839	4061400	3	0	0
K7EQ02	DAZ-associated protein 1	DAZAP1	3	3	16.4	24.805	5725900	5	851	122
K7EQB1	Syntaxin-8	STX8	3	3	32.8	14.164	13770000	9	0	0
K7ER90	Eukaryotic translation initiation factor 3 subunit G	EIF3G	2	2	7.5	25.441	10661000	5	0	0
K7ER96	Thioredoxin-like protein 1	TXNL1	4	4	15.7	31.355	19120000	8	0	0
K7ERI9	Apolipoprotein C-I	APOC1	4	4	35.1	8.647	25958000	12	0	0
K7ES61	39S ribosomal protein L4, mitochondrial	MRPL4	3	3	14	33.792	3984400	5	0	0
K7ES72	Calcyphosin	CAPS	1	1	11	12.855	242210	1	0	0
K7ESE8	Bleomycin hydrolase	BLMH	9	9	43.3	26.738	32594000	28	424	1
K7ESM5	Tubulin beta-6 chain	TUBB6	10	1	31.4	37.381	272630	3	853	127
M0QX35	RNA polymerase II-associated factor 1 homolog	PAF1	4	4	9.7	55.472	6192400	8	0	0
M0QXF7	UPF0556 protein C19orf10	C19orf10	3	3	33.3	9.5594	35071000	24	856	36
M0QXS5	Heterogeneous nuclear ribonucleoprotein L	HNRNPL	13	5	31.5	58.362	113100000	23	858	367
M0QYH2	Bifunctional polynucleotide phosphatase/kinase	PNKP	1	1	2.7	53.64	1061800	2	0	0
M0QYJ8	Glia maturation factor gamma	GMFG	4	3	31.9	16.135	6854800	8	0	0
M0QYT0			13	0	46.4	35.904	124350000	36	858	43
M0QZ21	AP-2 complex subunit sigma	AP2S1	3	3	23.8	14.557	14351000	8	865	117
M0QZH0	Reticulocalbin-3	RCN3	3	3	23.1	19.813	4157000	8	0	0
M0QZS0	Rho guanine nucleotide exchange factor 18	ARHGEF18	2	1	1.6	91.296	3411100	8	0	0
M0R042	Tubulin, Beta 4A Class IVa	TUBB4A	4	1	35.4	15.825	644800	1	653	78
M0R075	Solute Carrier Family 27 (Fatty Acid Transporter), Member 5	SLC27A5	2	1	28.4	10.859	628970	1	866	40
M0R0F0	40S ribosomal protein S5	RPS5	9	9	37	22.391	411710000	49	867	76
M0R0P1	rRNA 2-O-methyltransferase fibrillarin	FBL	6	5	22.8	24.544	30124000	19	0	0
M0R1L7	Charged multivesicular body protein 2a	CHMP2A	6	6	30.2	18.739	4961300	12	871	99
M0R328	Peroxisomal membrane protein 11C	PEX11G	1	1	8.3	18.754	335820	1	0	0
M0R3D6	60S ribosomal protein L18a	RPL18A	6	6	43.3	16.714	254920000	53	870	98
M0R3F1	Heterogeneous nuclear ribonucleoprotein U-like protein 1	HNRNPUL1	13	13	20.9	71.611	83902000	41	257	308
O00116	Alkyldihydroxyacetonephosphate synthase, peroxisomal	AGPS	14	14	27.1	72.911	62562000	44	873	263
O00139-2	Kinesin-like protein KIF2A	KIF2A	2	2	3.9	75.042	127270	2	0	0
O00151	PDZ and LIM domain protein 1	PDLIM1	3	3	10	36.071	19494000	7	0	0
O00160	Unconventional myosin-If	MYO1F	5	4	4.5	124.84	2958000	8	0	0
O00170	AH receptor-interacting protein	AIP	5	5	17.6	37.636	9084800	16	0	0
O00178	GTP-binding protein 1	GTPBP1	5	5	9.3	72.453	3834200	10	0	0
O00214	Galectin-8	LGALS8	7	7	22.7	35.808	27662000	20	0	0
O00231	26S proteasome non-ATPase regulatory subunit 11	PSMD11	16	16	45.3	47.463	48267000	41	875	260
O00232	26S proteasome non-ATPase regulatory subunit 12	PSMD12	11	11	23	52.904	33128000	31	876	16
O00264	Membrane-associated progesterone receptor component 1	PGRMC1	9	7	28.2	21.671	371020000	74	878	91
O00267-2	Transcription elongation factor SPT5	SUPT5H	8	8	8.3	120.5	12682000	10	0	0
O00291-3	Huntingtin-interacting protein 1	HIP1	9	8	8.3	110.66	16742000	11	0	0
O00299	Chloride intracellular channel protein 1	CLIC1	7	6	23.7	26.922	130190000	16	0	0
O00303	Eukaryotic translation initiation factor 3 subunit F	EIF3F	9	9	25.5	37.563	66423000	28	90	221
O00391-2	Sulfhydryl oxidase 1	QSOX1	6	6	10.4	66.86	13758000	11	0	0
O00400	Acetyl-coenzyme A transporter 1	SLC33A1	2	2	3.8	60.908	2112000	3	0	0
O00410	Importin-5	IPO5	15	15	16.2	123.63	28083000	32	879	274
O00442	RNA 3-terminal phosphate cyclase	RTCA	2	2	4.9	39.336	9011600	5	0	0
O00468-6	Agrin	AGRN	26	26	16.3	214.84	115830000	53	0	0
O00471	Exocyst complex component 5	EXOC5	5	4	7.1	81.852	2380600	7	0	0
O00481-4	Butyrophilin subfamily 3 member A1	BTN3A1	2	2	5.6	52.018	4442600	4	0	0
O00483	NADH dehydrogenase [ubiquinone] 1 alpha subcomplex subunit 4	NDUFA4	4	4	40.7	9.3697	33693000	14	0	0
O00487	26S proteasome non-ATPase regulatory subunit 14	PSMD14	4	4	11	34.577	10477000	21	882	216
O00499-9	Myc box-dependent-interacting protein 1	BIN1	4	3	7.8	45.563	15375000	11	0	0
O00505	Importin subunit alpha-4	KPNA3	6	6	11.3	57.81	19765000	16	0	0
O00519	Fatty-acid amide hydrolase 1	FAAH	9	9	18	63.065	12272000	13	0	0
O00567	Nucleolar protein 56	NOP56	11	11	18.9	66.049	24819000	23	885	425
O00571-2	ATP-dependent RNA helicase DDX3X	DDX3X	17	16	27.6	71.354	42680000	34	153	336
O00592-2	Podocalyxin	PODXL	2	2	4.2	55.385	1685300	3	0	0
O00602	Ficolin-1	FCN1	2	2	7.1	35.078	3495200	4	0	0
O00625	Pirin	PIR	2	2	6.6	32.113	21395000	8	887	126
O00743	Serine/threonine-protein phosphatase 6 catalytic subunit	PPP6C	6	6	25.6	35.144	11502000	9	888	79
O00748	Cocaine esterase	CES2	15	15	30.1	61.806	472290000	105	889	309
O00754	Lysosomal alpha-mannosidase	MAN2B1	13	13	13.7	113.74	36582000	29	890	812
O00757	Fructose-1,6-bisphosphatase isozyme 2	FBP2	3	1	8.3	36.743	202360000	17	891	249
O00763-2	Acetyl-CoA carboxylase 2	ACACB	25	18	12.4	268.16	29022000	46	639	1606
O00764	Pyridoxal kinase	PDXK	13	13	40.1	35.102	61475000	28	892	216
O14494	Lipid phosphate phosphohydrolase 1	PPAP2A	1	1	3.2	32.156	5552900	4	0	0
O14495	Lipid phosphate phosphohydrolase 3	PPAP2B	3	3	11.3	35.116	6634700	7	0	0
O14498	Immunoglobulin superfamily containing leucine-rich repeat protein	ISLR	1	1	3	45.997	1636400	2	0	0
O14548	Cytochrome c oxidase subunit 7A-related protein, mitochondrial	COX7A2L	1	1	7.9	12.615	72098000	3	893	85
O14558	Heat shock protein beta-6	HSPB6	3	3	22.5	17.135	8909700	10	0	0
O14561	Acyl carrier protein, mitochondrial	NDUFAB1	4	2	21.2	17.417	7356300	9	772	105
O14579	Coatomer subunit epsilon	COPE	10	10	31.8	34.482	81742000	25	895	86
O14617-4	AP-3 complex subunit delta-1	AP3D1	11	11	13.3	114.71	14141000	21	898	170
O14656	Torsin-1A	TOR1A	3	3	10.2	37.808	5223200	5	0	0
O14672	Disintegrin and metalloproteinase domain-containing protein 10	ADAM10	8	8	12.6	84.141	12252000	17	901	271
O14732-2	Inositol monophosphatase 2	IMPA2	5	5	17.6	28.511	7291900	10	0	0
O14744	Protein arginine N-methyltransferase 5	PRMT5	13	13	20.3	72.683	65686000	26	0	0
O14745	Na(+)/H(+) exchange regulatory cofactor NHE-RF1	SLC9A3R1	8	7	20.9	38.868	45869000	26	904	207
O14756	17-beta-hydroxysteroid dehydrogenase type 6	HSD17B6	13	8	41.3	35.965	46761000	23	905	213
O14773-2	Tripeptidyl-peptidase 1	TPP1	5	5	18.8	34.463	395940000	56	907	102
O14818	Proteasome subunit alpha type-7	PSMA7	15	15	64.1	27.887	436780000	104	908	71
O14841	5-oxoprolinase	OPLAH	34	34	33.7	137.46	213270000	124	910	79
O14880	Microsomal glutathione S-transferase 3	MGST3	2	2	14.5	16.516	43928000	8	0	0
O14925	Mitochondrial import inner membrane translocase subunit Tim23	TIMM23	3	3	22.5	21.943	1599500	3	0	0
O14936-3	Peripheral plasma membrane protein CASK	CASK	7	7	8.8	102.11	13576000	15	0	0
O14949	Cytochrome b-c1 complex subunit 8	UQCRQ	6	6	57.3	9.9062	36742000	12	0	0
O14964-2	Hepatocyte growth factor-regulated tyrosine kinase substrate	HGS	4	4	5.1	76.375	3198500	5	0	0
O14975	Very long-chain acyl-CoA synthetase	SLC27A2	17	17	23.5	70.311	117080000	46	914	236
O14979-3	Heterogeneous nuclear ribonucleoprotein D-like	HNRPDL	3	2	9.4	27.191	10596000	8	0	0
O14980	Exportin-1	XPO1	11	11	11.3	123.38	9323500	21	916	45
O14981	TATA-binding protein-associated factor 172	BTAF1	1	1	0.5	206.89	329760	2	0	0
O15020	Spectrin beta chain, non-erythrocytic 2	SPTBN2	28	15	12.5	271.32	10268000	33	0	0
O15027-2	Protein transport protein Sec16A	SEC16A	3	3	1.6	228.87	3231500	4	0	0
O15031	Plexin-B2	PLXNB2	16	16	10.1	205.12	50872000	32	0	0
O15042-2	U2 snRNP-associated SURP motif-containing protein	U2SURP	5	5	4.7	118.23	12092000	10	0	0
O15056-3	Synaptojanin-2	SYNJ2	1	1	0.9	143.44	477540	2	0	0
O15067	Phosphoribosylformylglycinamidine synthase	PFAS	20	20	16.8	144.73	104230000	64	918	447
O15078	Centrosomal protein of 290 kDa	CEP290	3	3	1	290.38	17154000	6	787	651
O15118	Niemann-Pick C1 protein	NPC1	3	3	2.5	142.17	3660700	5	921	1001
O15143	Actin-related protein 2/3 complex subunit 1B	ARPC1B	9	9	26.6	40.949	238400000	43	0	0
O15144	Actin-related protein 2/3 complex subunit 2	ARPC2	15	15	55	34.333	168780000	96	922	1
O15145	Actin-related protein 2/3 complex subunit 3	ARPC3	6	6	30.3	20.546	29087000	10	926	19
O15160-2	DNA-directed RNA polymerases I and III subunit RPAC1	POLR1C	3	3	12.9	38.646	1374500	5	0	0
O15173	Membrane-associated progesterone receptor component 2	PGRMC2	9	7	40.4	23.818	212710000	29	0	0
O15212	Prefoldin subunit 6	PFDN6	2	2	15.5	14.582	66553	4	0	0
O15213	WD repeat-containing protein 46	WDR46	2	2	3.8	68.07	855020	2	0	0
O15229-3	Kynurenine 3-monooxygenase	KMO	10	10	22.1	51.681	34839000	30	927	82
O15230	Laminin subunit alpha-5	LAMA5	38	37	12.3	399.73	104300000	88	929	909
O15245-4	Solute carrier family 22 member 1	SLC22A1	1	1	2.8	39.223	229330	2	0	0
O15254	Peroxisomal acyl-coenzyme A oxidase 3	ACOX3	12	12	20.7	77.628	51543000	34	933	44
O15258	Protein RER1	RER1	5	5	26	22.958	20396000	13	936	92
O15260-2	Surfeit locus protein 4	SURF4	4	4	28.3	17.97	11685000	18	937	7
O15269	Serine palmitoyltransferase 1	SPTLC1	4	4	7.2	52.743	9114200	8	0	0
O15320-9	cTAGE family member 5	CTAGE5	5	5	5.4	76.879	2232100	8	0	0
O15355	Protein phosphatase 1G	PPM1G	8	8	15.4	59.271	9535900	19	0	0
O15372	Eukaryotic translation initiation factor 3 subunit H	EIF3H	8	8	24.4	39.93	27775000	21	0	0
O15382-2	Branched-chain-amino-acid aminotransferase, mitochondrial	BCAT2	6	6	24.7	33.776	48471000	16	94	270
O15400-2	Syntaxin-7	STX7	5	4	24.3	27.4	2611000	5	941	183
O15460-2	Prolyl 4-hydroxylase subunit alpha-2	P4HA2	3	3	6.8	60.632	2390300	5	0	0
O15484	Calpain-5	CAPN5	11	11	20.9	73.168	23998000	23	0	0
O15488-5	Glycogenin-2	GYG2	2	2	4.4	44.294	2987300	3	0	0
O15511	Actin-related protein 2/3 complex subunit 5	ARPC5	8	7	53	16.32	91580000	43	942	51
O15533-2	Tapasin	TAPBP	3	3	7.8	43.885	85130000	10	7	297
O43143	Putative pre-mRNA-splicing factor ATP-dependent RNA helicase DHX15	DHX15	19	18	24	90.932	111370000	63	945	178
O43148	mRNA cap guanine-N7 methyltransferase	RNMT	3	3	5.7	54.843	2856600	6	951	179
O43157-2	Plexin-B1	PLXNB1	1	1	0.6	214.41	1372000	2	0	0
O43169	Cytochrome b5 type B	CYB5B	4	4	21.2	16.332	58413000	11	0	0
O43172-2	U4/U6 small nuclear ribonucleoprotein Prp4	PRPF4	5	5	12.7	58.32	4352100	8	0	0
O43175	D-3-phosphoglycerate dehydrogenase	PHGDH	14	14	29.1	56.65	119830000	49	952	128
O43181	NADH dehydrogenase [ubiquinone] iron-sulfur protein 4, mitochondrial	NDUFS4	3	3	17.1	20.108	7301300	7	0	0
O43236-5	Septin-4	SEPT4	4	2	10.9	38.542	255770000	4	135	1
O43242	26S proteasome non-ATPase regulatory subunit 3	PSMD3	22	22	43.1	60.977	172670000	78	956	192
O43292-2	Glycosylphosphatidylinositol anchor attachment 1 protein	GPAA1	3	3	5	61.097	5604800	4	0	0
O43301	Heat shock 70 kDa protein 12A	HSPA12A	3	3	6.1	74.977	9695900	3	0	0
O43390	Heterogeneous nuclear ribonucleoprotein R	HNRNPR	16	10	25.1	70.942	30030000	38	959	197
O43399	Tumor protein D54	TPD52L2	5	5	24.8	22.237	9957600	9	0	0
O43402	ER membrane protein complex subunit 8	EMC8	3	3	15.2	23.773	3383700	4	0	0
O43414-3	ERI1 exoribonuclease 3	ERI3	3	3	18	14.542	7996400	15	109	111
O43426-4	Synaptojanin-1	SYNJ1	3	3	2.1	143.25	1500000	4	0	0
O43464	Serine protease HTRA2, mitochondrial	HTRA2	10	9	28.8	48.84	37562000	21	0	0
O43491-4	Band 4.1-like protein 2	EPB41L2	16	12	22.2	95.541	32836000	32	508	724
O43493-4	Trans-Golgi network integral membrane protein 2	TGOLN2	3	3	8.4	39.562	4097000	4	0	0
O43505	N-acetyllactosaminide beta-1,3-N-acetylglucosaminyltransferase	B3GNT1	2	2	5.5	47.119	1141100	6	0	0
O43592	Exportin-T	XPOT	4	4	4.6	109.96	733350	6	961	625
O43598	2-deoxynucleoside 5-phosphate N-hydrolase 1	DNPH1	2	2	13.8	19.108	29798000	8	683	130
O43615	Mitochondrial import inner membrane translocase subunit TIM44	TIMM44	7	7	18.8	51.355	19273000	19	962	296
O43660-2	Pleiotropic regulator 1	PLRG1	9	9	20	56.289	26652000	21	0	0
O43670-2	Zinc finger protein 207	ZNF207	3	3	7.1	49.692	16011000	11	0	0
O43674-2	NADH dehydrogenase [ubiquinone] 1 beta subcomplex subunit 5, mitochondrial	NDUFB5	3	3	19.7	15.667	14541000	9	463	85
O43676	NADH dehydrogenase [ubiquinone] 1 beta subcomplex subunit 3	NDUFB3	4	4	35.7	11.402	30951000	13	963	54
O43678	NADH dehydrogenase [ubiquinone] 1 alpha subcomplex subunit 2	NDUFA2	2	2	29.3	10.921	3779700	3	0	0
O43681	ATPase ASNA1	ASNA1	5	5	16.4	38.792	8956900	12	0	0
O43707	Alpha-actinin-4	ACTN4	65	44	67.9	104.85	3631900000	505	84	240
O43708	Maleylacetoacetate isomerase	GSTZ1	7	1	31	24.212	17927000	7	660	56
O43747	AP-1 complex subunit gamma-1	AP1G1	14	14	17.9	91.35	39459000	35	101	208
O43760	Synaptogyrin-2	SYNGR2	2	2	8.9	24.81	14347000	7	0	0
O43765	Small glutamine-rich tetratricopeptide repeat-containing protein alpha	SGTA	5	5	17.9	34.063	13827000	11	0	0
O43776	Asparagine--tRNA ligase, cytoplasmic	NARS	14	14	30.1	62.942	45896000	39	972	34
O43795-2	Unconventional myosin-Ib	MYO1B	21	19	18.6	124.95	56756000	63	490	582
O43818	U3 small nucleolar RNA-interacting protein 2	RRP9	1	1	1.9	51.84	1790000	1	0	0
O43819	Protein SCO2 homolog, mitochondrial	SCO2	5	5	18	29.81	17138000	14	0	0
O43826	Glucose-6-phosphate translocase	SLC37A4	2	2	5.4	46.36	13401000	6	977	74
O43837	Isocitrate dehydrogenase [NAD] subunit beta, mitochondrial	IDH3B	4	4	8.6	42.183	4691000	6	0	0
O43852	Calumenin	CALU	10	3	27.3	37.106	71380000	30	0	0
O43865-2	Putative adenosylhomocysteinase 2	AHCYL1	6	3	12	53.753	35374000	17	0	0
O43866	CD5 antigen-like	CD5L	5	4	11.2	38.087	8739200	8	0	0
O43895	Xaa-Pro aminopeptidase 2	XPNPEP2	10	10	15.1	75.624	32673000	17	978	352
O43920	NADH dehydrogenase [ubiquinone] iron-sulfur protein 5	NDUFS5	1	1	11.3	12.517	1261600	1	0	0
O43924	Retinal rod rhodopsin-sensitive cGMP 3,5-cyclic phosphodiesterase subunit delta	PDE6D	3	3	28.7	17.42	4316500	7	0	0
O60218	Aldo-keto reductase family 1 member B10	AKR1B10	18	14	54.4	36.019	2290700000	138	979	13
O60231	Putative pre-mRNA-splicing factor ATP-dependent RNA helicase DHX16	DHX16	6	5	6.4	119.26	2053400	7	949	496
O60240	Perilipin-1	PLIN1	1	1	1.9	55.99	484630	2	0	0
O60256-3	Phosphoribosyl pyrophosphate synthase-associated protein 2	PRPSAP2	8	6	27.5	35.547	12257000	10	0	0
O60264	SWI/SNF-related matrix-associated actin-dependent regulator of chromatin subfamily A member 5	SMARCA5	9	4	8.2	121.9	6554700	13	0	0
O60306	Intron-binding protein aquarius	AQR	4	3	2.7	171.29	7272600	6	0	0
O60341	Lysine-specific histone demethylase 1A	KDM1A	5	5	6.8	92.902	12212000	13	0	0
O60443	Non-syndromic hearing impairment protein 5	DFNA5	4	4	9.1	54.554	2400500	5	0	0
O60476	Mannosyl-oligosaccharide 1,2-alpha-mannosidase IB	MAN1A2	4	4	7.2	73.003	2563500	6	0	0
O60488-2	Long-chain-fatty-acid--CoA ligase 4	ACSL4	16	13	21.6	74.435	93482000	36	982	85
O60493	Sorting nexin-3	SNX3	4	3	21	18.762	31764000	13	0	0
O60504-2	Vinexin	SORBS3	3	3	10	36.742	2201400	5	0	0
O60506-4	Heterogeneous nuclear ribonucleoprotein Q	SYNCRIP	17	11	34	58.735	237360000	80	983	194
O60508	Pre-mRNA-processing factor 17	CDC40	5	5	7.6	65.521	3024900	6	0	0
O60547-2	GDP-mannose 4,6 dehydratase	GMDS	12	12	37.4	39.053	18573000	20	985	50
O60568	Procollagen-lysine,2-oxoglutarate 5-dioxygenase 3	PLOD3	17	17	22.8	84.784	61895000	51	0	0
O60613	15 kDa selenoprotein	SEP15	2	2	15.4	17.79	2211200	4	0	0
O60656	UDP-glucuronosyltransferase 1-9	UGT1A9	10	2	19.2	59.94	96250000	23	986	59
O60664-4	Perilipin-3	PLIN3	5	5	14.9	45.803	3266800	9	990	165
O60701	UDP-glucose 6-dehydrogenase	UGDH	22	22	46	55.023	1258000000	145	991	98
O60716-16	Catenin delta-1	CTNND1	8	8	9.4	95.657	13540000	16	0	0
O60762	Dolichol-phosphate mannosyltransferase	DPM1	6	6	21.9	29.634	10744000	9	0	0
O60763	General vesicular transport factor p115	USO1	15	15	17.6	107.89	57351000	34	0	0
O60826	Coiled-coil domain-containing protein 22	CCDC22	4	4	6.9	70.755	2630500	4	0	0
O60832-2	H/ACA ribonucleoprotein complex subunit 4	DKC1	11	11	23.1	47.602	22344000	25	995	204
O60841	Eukaryotic translation initiation factor 5B	EIF5B	9	9	7.5	138.83	19726000	16	996	1048
O60869-2	Endothelial differentiation-related factor 1	EDF1	3	3	23	15.48	1893700	3	0	0
O60884	DnaJ homolog subfamily A member 2	DNAJA2	8	8	19.7	45.745	46586000	23	997	269
O75015	Low affinity immunoglobulin gamma Fc region receptor III-B	FCGR3B	3	3	7.7	26.216	8233200	7	0	0
O75023-2	Leukocyte immunoglobulin-like receptor subfamily B member 5	LILRB5	1	1	3.9	52.968	1200300	2	0	0
O75063	Glycosaminoglycan xylosylkinase	FAM20B	3	3	7.1	46.432	2289900	4	0	0
O75083	WD repeat-containing protein 1	WDR1	20	20	35	66.193	361220000	77	998	371
O75110-2	Probable phospholipid-transporting ATPase IIA	ATP9A	2	1	2.6	105.13	491430	1	0	0
O75116	Rho-associated protein kinase 2	ROCK2	11	9	7.2	160.9	8482800	12	999	812
O75131	Copine-3	CPNE3	15	14	33.1	60.13	181830000	62	1000	145
O75146	Huntingtin-interacting protein 1-related protein	HIP1R	10	10	9.8	119.39	8885400	16	0	0
O75147-2	Obscurin-like protein 1	OBSL1	1	1	1	113.27	172800	1	0	0
O75165	DnaJ homolog subfamily C member 13	DNAJC13	19	19	9.5	254.41	17003000	33	1004	2058
O75175	CCR4-NOT transcription complex subunit 3	CNOT3	3	3	3.9	81.871	1065800	4	0	0
O75191	Xylulose kinase	XYLB	14	14	30.6	58.382	108590000	51	1005	288
O75208	Ubiquinone biosynthesis protein COQ9, mitochondrial	COQ9	4	4	14.5	35.509	43649000	16	1007	281
O75223	Gamma-glutamylcyclotransferase	GGCT	10	10	62.8	21.007	120530000	48	1009	104
O75306-2	NADH dehydrogenase [ubiquinone] iron-sulfur protein 2, mitochondrial	NDUFS2	10	10	23.6	51.851	113320000	60	1012	99
O75323	Protein NipSnap homolog 2	GBAS	6	3	15.7	33.742	11664000	6	1016	141
O75340	Programmed cell death protein 6	PDCD6	5	1	35.1	21.868	29418000	20	1017	71
O75351	Vacuolar protein sorting-associated protein 4B	VPS4B	4	4	9.2	49.301	2804100	6	0	0
O75367-2	Core histone macro-H2A.1	H2AFY	11	10	29.3	39.183	107320000	37	0	0
O75368	SH3 domain-binding glutamic acid-rich-like protein	SH3BGRL	5	5	51.8	12.774	71233000	15	0	0
O75369-2	Filamin-B	FLNB	98	85	43	275.66	1689800000	433	1018	270
O75381-2	Peroxisomal membrane protein PEX14	PEX14	4	4	10.2	36.701	14745000	11	0	0
O75396	Vesicle-trafficking protein SEC22b	SEC22B	6	6	25.1	24.593	35389000	27	1031	149
O75400-2	Pre-mRNA-processing factor 40 homolog A	PRPF40A	11	11	12	105.93	28511000	31	1032	392
O75436	Vacuolar protein sorting-associated protein 26A	VPS26A	12	11	40.1	38.169	63094000	32	1035	207
O75439	Mitochondrial-processing peptidase subunit beta	PMPCB	13	13	28.6	54.366	86592000	48	1038	331
O75449	Katanin p60 ATPase-containing subunit A1	KATNA1	1	1	1.8	55.964	25717000	2	0	0
O75452	Retinol dehydrogenase 16	RDH16	20	15	56.5	35.673	1527100000	140	1040	166
O75477	Erlin-1	ERLIN1	13	10	34.4	38.925	93758000	49	1044	186
O75489	NADH dehydrogenase [ubiquinone] iron-sulfur protein 3, mitochondrial	NDUFS3	10	10	47.7	30.241	96953000	48	0	0
O75494-5	Serine/arginine-rich splicing factor 10	SRSF10	6	6	29.1	20.117	9976200	11	0	0
O75503	Ceroid-lipofuscinosis neuronal protein 5	CLN5	5	5	13.1	41.496	10586000	11	1045	116
O75521-2	Enoyl-CoA delta isomerase 2, mitochondrial	ECI2	9	9	33.7	39.609	48382000	36	1046	12
O75525-2	KH domain-containing, RNA-binding, signal transduction-associated protein 3	KHDRBS3	2	1	5.5	30.249	97453000	2	1050	10
O75533	Splicing factor 3B subunit 1	SF3B1	11	11	8.5	145.83	19079000	20	1051	1178
O75534-2	Cold shock domain-containing protein E1	CSDE1	9	9	11.6	85.746	12028000	16	0	0
O75636-2	Ficolin-3	FCN3	2	2	4.5	31.677	1094000	2	0	0
O75643	U5 small nuclear ribonucleoprotein 200 kDa helicase	SNRNP200	35	35	17.9	244.5	92151000	82	1052	544
O75663	TIP41-like protein	TIPRL	6	6	19.5	31.444	30088000	17	0	0
O75688	Protein phosphatase 1B	PPM1B	6	4	12.5	52.642	41602000	7	1056	138
O75694-2	Nuclear pore complex protein Nup155	NUP155	7	7	6.1	149.01	4924200	10	1057	253
O75695	Protein XRP2	RP2	5	5	12.9	39.641	10579000	8	0	0
O75746	Calcium-binding mitochondrial carrier protein Aralar1	SLC25A12	11	4	17.4	74.761	1469600	7	0	0
O75795	UDP-glucuronosyltransferase 2B17	UGT2B17	11	5	18.7	61.095	365650000	46	1058	91
O75828	Carbonyl reductase [NADPH] 3	CBR3	4	1	15.5	30.85	103920000	1	0	0
O75844	CAAX prenyl protease 1 homolog	ZMPSTE24	7	7	15.4	54.812	42171000	25	1059	59
O75874	Isocitrate dehydrogenase [NADP] cytoplasmic	IDH1	34	31	79.5	46.659	2312900000	306	1062	13
O75881	25-hydroxycholesterol 7-alpha-hydroxylase	CYP7B1	2	2	3.6	58.255	663570	3	0	0
O75882-3	Attractin	ATRN	7	7	4.7	133.7	11166000	15	0	0
O75884	Putative hydrolase RBBP9	RBBP9	6	6	45.7	21	24397000	13	1072	82
O75891	Cytosolic 10-formyltetrahydrofolate dehydrogenase	ALDH1L1	45	45	55	98.828	1517100000	287	1073	299
O75915	PRA1 family protein 3	ARL6IP5	4	4	16.5	21.614	20284000	12	1080	152
O75923-9	Dysferlin	DYSF	31	29	17.9	236	42590000	66	0	0
O75934	Pre-mRNA-splicing factor SPF27	BCAS2	2	2	9.8	26.131	1255800	3	0	0
O75936	Gamma-butyrobetaine dioxygenase	BBOX1	10	10	25.1	44.714	50729000	29	0	0
O75937	DnaJ homolog subfamily C member 8	DNAJC8	1	1	3.2	29.841	553290	1	0	0
O75947-2	ATP synthase subunit d, mitochondrial	ATP5H	8	8	65	15.773	32936000	33	1081	107
O75954	Tetraspanin-9	TSPAN9	1	1	4.6	26.779	2693800	3	0	0
O75955	Flotillin-1	FLOT1	23	23	55.3	47.355	140100000	94	1082	80
O75964	ATP synthase subunit g, mitochondrial	ATP5L	4	3	35.9	11.428	10089000	12	0	0
O75976	Carboxypeptidase D	CPD	21	21	14.5	152.93	71024000	56	1087	563
O76003	Glutaredoxin-3	GLRX3	1	1	3.3	37.432	709350	1	0	0
O76031	ATP-dependent Clp protease ATP-binding subunit clpX-like, mitochondrial	CLPX	10	10	15.6	69.223	65282000	13	0	0
O76054	SEC14-like protein 2	SEC14L2	15	8	44.7	46.145	413730000	56	751	218
O76071	Probable cytosolic iron-sulfur protein assembly protein CIAO1	CIAO1	4	4	9.7	37.84	11281000	8	0	0
O76094	Signal recognition particle subunit SRP72	SRP72	3	3	3.7	74.605	811530	4	0	0
O94760	N(G),N(G)-dimethylarginine dimethylaminohydrolase 1	DDAH1	16	15	67.4	31.121	572050000	62	1089	104
O94776	Metastasis-associated protein MTA2	MTA2	7	7	11.5	75.022	7371700	11	0	0
O94826	Mitochondrial import receptor subunit TOM70	TOMM70A	12	12	19.7	67.454	34418000	38	1095	328
O94855	Protein transport protein Sec24D	SEC24D	16	16	16.7	113.01	37545000	36	1097	901
O94874	E3 UFM1-protein ligase 1	UFL1	14	14	18.3	89.594	19633000	22	0	0
O94875-9	Sorbin and SH3 domain-containing protein 2	SORBS2	3	3	4.3	71.685	3927300	6	0	0
O94903	Proline synthase co-transcribed bacterial homolog protein	PROSC	3	3	12	30.344	16345000	6	1100	142
O94906-2	Pre-mRNA-processing factor 6	PRPF6	8	8	8	102.43	12969000	12	0	0
O94919	Endonuclease domain-containing 1 protein	ENDOD1	5	5	11.4	55.016	11512000	16	0	0
O94973	AP-2 complex subunit alpha-2	AP2A2	27	16	27.7	103.96	73648000	51	1101	143
O94979-6	Protein transport protein Sec31A	SEC31A	19	18	17.6	117.67	61271000	60	280	595
O94992	Protein HEXIM1	HEXIM1	4	4	10.3	40.623	4780900	6	0	0
O95081-2	Arf-GAP domain and FG repeat-containing protein 2	AGFG2	4	3	28.2	17.344	2213100	4	1106	88
O95139	NADH dehydrogenase [ubiquinone] 1 beta subcomplex subunit 6	NDUFB6	5	5	35.2	15.489	19704000	8	1107	40
O95140	Mitofusin-2	MFN2	5	5	5	86.401	8807400	7	0	0
O95154	Aflatoxin B1 aldehyde reductase member 3	AKR7A3	13	6	42	37.206	91896000	69	1109	17
O95163	Elongator complex protein 1	IKBKAP	5	5	5.3	150.25	4361800	6	0	0
O95168	NADH dehydrogenase [ubiquinone] 1 beta subcomplex subunit 4	NDUFB4	3	2	26.4	15.208	27323000	6	0	0
O95183	Vesicle-associated membrane protein 5	VAMP5	3	3	24.1	12.805	5491800	7	1115	47
O95197-3	Reticulon-3	RTN3	2	2	8.1	25.609	14458000	5	0	0
O95236-2	Apolipoprotein L3	APOL3	5	5	14.5	36.545	4874700	11	0	0
O95292	Vesicle-associated membrane protein-associated protein B/C	VAPB	5	4	22.2	27.228	6380900	8	0	0
O95295	SNARE-associated protein Snapin	SNAPIN	2	2	12.5	14.874	543000	2	0	0
O95297-4	Myelin protein zero-like protein 1	MPZL1	1	1	9	15.947	1902200	2	0	0
O95299	NADH dehydrogenase [ubiquinone] 1 alpha subcomplex subunit 10, mitochondrial	NDUFA10	5	5	14.1	40.75	41692000	11	446	249
O95302	Peptidyl-prolyl cis-trans isomerase FKBP9	FKBP9	6	5	9.3	63.083	34454000	14	0	0
O95336	6-phosphogluconolactonase	PGLS	9	9	45.7	27.547	209280000	43	0	0
O95340	Bifunctional 3-phosphoadenosine 5-phosphosulfate synthase 2	PAPSS2	14	14	22.5	69.5	48923000	33	0	0
O95342	Bile salt export pump	ABCB11	4	4	3.4	146.41	5389000	7	0	0
O95352-3	Ubiquitin-like modifier-activating enzyme ATG7	ATG7	5	5	9.1	68.617	2183000	6	1116	168
O95372	Acyl-protein thioesterase 2	LYPLA2	3	3	10	24.737	10260000	12	1117	68
O95373	Importin-7	IPO7	7	7	9.2	119.52	6456200	10	0	0
O95394	Phosphoacetylglucosamine mutase	PGM3	14	14	28.4	59.851	87622000	61	1119	39
O95399	Urotensin-2	UTS2	1	1	6.5	14.295	447770000	8	0	0
O95400	CD2 antigen cytoplasmic tail-binding protein 2	CD2BP2	2	2	6.5	37.646	737720	3	0	0
O95425-2	Supervillin	SVIL	5	5	2.3	200.84	54855000	9	0	0
O95433	Activator of 90 kDa heat shock protein ATPase homolog 1	AHSA1	8	8	26.9	38.274	33140000	32	1121	136
O95456-2	Proteasome assembly chaperone 1	PSMG1	2	2	9	30.288	1315000	3	0	0
O95470	Sphingosine-1-phosphate lyase 1	SGPL1	5	5	9.2	63.523	11790000	13	0	0
O95477	ATP-binding cassette sub-family A member 1	ABCA1	3	3	1.2	254.3	2794000	7	0	0
O95479	GDH/6PGL endoplasmic bifunctional protein	H6PD	24	24	32	88.892	312100000	103	1123	77
O95486	Protein transport protein Sec24A	SEC24A	10	9	9.9	119.75	39563000	28	1126	605
O95487-2	Protein transport protein Sec24B	SEC24B	6	5	5.9	133.63	13259000	9	0	0
O95490-3	Latrophilin-2	LPHN2	4	4	4	126.16	5417800	5	0	0
O95497	Pantetheinase	VNN1	7	7	17.9	57.011	40972000	23	1127	53
O95571	Persulfide dioxygenase ETHE1, mitochondrial	ETHE1	7	7	31.9	27.873	63776000	33	0	0
O95573	Long-chain-fatty-acid--CoA ligase 3	ACSL3	11	8	16	80.419	18836000	15	1129	298
O95671-2	N-acetylserotonin O-methyltransferase-like protein	ASMTL	8	8	13.2	67.192	21552000	16	1132	329
O95674	Phosphatidate cytidylyltransferase 2	CDS2	2	2	6.1	51.417	8568400	5	0	0
O95714	E3 ubiquitin-protein ligase HERC2	HERC2	2	2	0.4	527.22	2297300	4	0	0
O95721	Synaptosomal-associated protein 29	SNAP29	2	2	9.7	28.97	3585300	4	0	0
O95747	Serine/threonine-protein kinase OSR1	OXSR1	5	4	11.2	58.022	3823800	7	0	0
O95757	Heat shock 70 kDa protein 4L	HSPA4L	13	8	17.2	94.511	4151000	10	444	171
O95777	N-alpha-acetyltransferase 38, NatC auxiliary subunit	NAA38	5	5	54.2	10.403	35998000	15	1133	22
O95782-2	AP-2 complex subunit alpha-1	AP2A1	29	18	28.9	105.36	152770000	110	1134	409
O95810	Serum deprivation-response protein	SDPR	5	5	12.2	47.173	6437800	9	1138	68
O95816	BAG family molecular chaperone regulator 2	BAG2	7	6	31.3	23.772	50090000	29	0	0
O95822	Malonyl-CoA decarboxylase, mitochondrial	MLYCD	15	15	38.3	55.003	105040000	43	1139	451
O95825	Quinone oxidoreductase-like protein 1	CRYZL1	7	7	22.1	38.696	10987000	10	0	0
O95831-3	Apoptosis-inducing factor 1, mitochondrial	AIFM1	20	20	33.5	66.294	1026800000	142	1140	167
O95834	Echinoderm microtubule-associated protein-like 2	EML2	12	12	18.8	70.678	83031000	39	0	0
O95848	Uridine diphosphate glucose pyrophosphatase	NUDT14	2	2	9.5	24.118	1427000	2	0	0
O95865	N(G),N(G)-dimethylarginine dimethylaminohydrolase 2	DDAH2	12	11	53.3	29.644	130120000	31	1143	178
O95870-2	Abhydrolase domain-containing protein 16A	ABHD16A	7	7	13.9	59.382	17072000	8	0	0
O95881	Thioredoxin domain-containing protein 12	TXNDC12	8	8	48.3	19.206	50219000	25	1144	58
O95954	Formimidoyltransferase-cyclodeaminase	FTCD	30	30	57.3	58.926	985880000	221	1145	85
O95994	Anterior gradient protein 2 homolog	AGR2	4	4	32.6	19.979	4927400	9	1148	129
O96000	NADH dehydrogenase [ubiquinone] 1 beta subcomplex subunit 10	NDUFB10	6	6	37.2	20.776	27218000	31	1150	27
O96007	Molybdopterin synthase catalytic subunit	MOCS2	5	5	28.7	20.944	4835000	8	0	0
O96008	Mitochondrial import receptor subunit TOM40 homolog	TOMM40	6	6	19.4	37.893	71363000	28	1153	98
O96011	Peroxisomal membrane protein 11B	PEX11B	7	7	27.4	28.431	15480000	11	0	0
O96019-2	Actin-like protein 6A	ACTL6A	6	6	17.3	43.236	19092000	15	1156	40
P00167-2	Cytochrome b5	CYB5A	6	6	73.5	11.268	405210000	50	0	0
P00325	Alcohol dehydrogenase 1B	ADH1B	21	4	55.7	39.854	6590200000	497	1157	41
P00326	Alcohol dehydrogenase 1C	ADH1C	18	4	41.9	39.867	528930000	63	1157	41
P00338	L-lactate dehydrogenase A chain	LDHA	19	17	54.2	36.688	3514700000	213	1162	62
P00352	Retinal dehydrogenase 1	ALDH1A1	26	21	56.1	54.861	2782400000	370	1165	106
P00367	Glutamate dehydrogenase 1, mitochondrial	GLUD1	31	10	50.4	61.397	8427400000	458	1169	69
P00387-2	NADH-cytochrome b5 reductase 3	CYB5R3	12	12	48.9	31.628	321630000	57	1176	104
P00390-2	Glutathione reductase, mitochondrial	GSR	16	16	44.5	51.7	273030000	79	1181	266
P00403	Cytochrome c oxidase subunit 2	MT-CO2	5	5	22	25.565	363580000	28	1183	86
P00414	Cytochrome c oxidase subunit 3	MT-CO3	1	1	5.4	29.95	3627500	4	0	0
P00441	Superoxide dismutase [Cu-Zn]	SOD1	11	11	76	15.936	1394400000	85	0	0
P00450	Ceruloplasmin	CP	26	26	25.6	122.2	388480000	93	1185	538
P00480	Ornithine carbamoyltransferase, mitochondrial	OTC	17	17	55.4	39.935	1735300000	226	1188	56
P00488	Coagulation factor XIII A chain	F13A1	13	13	19	83.266	187110000	43	1194	266
P00491	Purine nucleoside phosphorylase	PNP	15	14	55.7	32.118	350150000	84	1197	130
P00492	Hypoxanthine-guanine phosphoribosyltransferase	HPRT1	7	7	37.6	24.579	85071000	29	1202	57
P00505	Aspartate aminotransferase, mitochondrial	GOT2	20	20	50.2	47.517	2888000000	240	1204	60
P00558	Phosphoglycerate kinase 1	PGK1	26	21	65	44.614	2952000000	247	1208	29
P00568	Adenylate kinase isoenzyme 1	AK1	3	3	17	21.635	2202300	6	0	0
P00734	Prothrombin	F2	14	14	23.6	70.036	104650000	46	1217	374
P00736	Complement C1r subcomponent	C1R	11	10	14.5	80.118	104820000	39	1221	106
P00738	Haptoglobin	HP	22	12	48.8	45.205	2073200000	167	1223	263
P00740-2	Coagulation factor IX	F9	4	4	8.3	47.617	3920100	5	0	0
P00747	Plasminogen	PLG	17	17	23.7	90.568	112920000	49	0	0
P00813	Adenosine deaminase	ADA	9	9	25.6	40.764	11451000	21	1227	310
P00846	ATP synthase subunit a	MT-ATP6	2	2	7.1	24.817	586450	4	0	0
P00915	Carbonic anhydrase 1	CA1	12	5	58.6	28.87	686810000	127	1228	149
P00918	Carbonic anhydrase 2	CA2	14	14	61.5	29.246	848120000	82	1230	240
P00966	Argininosuccinate synthase	ASS1	26	26	72.6	46.53	4179300000	364	1231	147
P01008	Antithrombin-III	SERPINC1	17	17	26.9	52.602	312170000	80	1238	370
P01009	Alpha-1-antitrypsin	SERPINA1	21	16	48.6	46.736	2521700000	233	1240	250
P01011	Alpha-1-antichymotrypsin	SERPINA3	12	12	28.6	47.65	335360000	38	661	284
P01019	Angiotensinogen	AGT	7	7	17.5	53.154	124490000	23	1245	255
P01023	Alpha-2-macroglobulin	A2M	39	32	29.3	163.29	689630000	229	1246	101
P01024	Complement C3	C3	77	77	47.9	187.15	2712500000	427	1252	164
P01031	Complement C5	C5	29	29	16.7	188.3	120110000	86	1262	198
P01034	Cystatin-C	CST3	1	1	7.5	15.799	2302100	2	0	0
P01042-2	Kininogen-1	KNG1	14	14	33.7	47.883	113940000	46	0	0
P01111	GTPase NRas	NRAS	3	1	23.8	21.229	11201000	7	0	0
P01594	Ig kappa chain V-I region AU		2	1	31.5	11.939	88413	1	1264	4
P01598	Ig kappa chain V-I region EU		3	2	32.4	11.788	80855000	20	1265	4
P01602	Ig kappa chain V-I region HK102	IGKV1-5	2	1	18.8	12.768	74894	1	0	0
P01604	Ig kappa chain V-I region Kue		2	1	15.7	12.126	779530	1	0	0
P01608	Ig kappa chain V-I region Roy		2	1	24.1	11.782	13687000	4	1264	4
P01610	Ig kappa chain V-I region WEA		4	2	41.7	11.84	231450000	23	1264	4
P01611	Ig kappa chain V-I region Wes		2	1	22.2	11.608	19554000	9	1266	4
P01613	Ig kappa chain V-I region Ni		2	2	30.4	11.745	24640000	13	1267	4
P01615	Ig kappa chain V-II region FR		1	1	11.5	12.059	1889000	1	0	0
P01617	Ig kappa chain V-II region TEW		3	3	38.9	12.059	211730000	12	1268	4
P01619	Ig kappa chain V-III region B6		2	1	21.3	11.12	676320	1	0	0
P01623	Ig kappa chain V-III region WOL		6	1	57.8	11.746	406600000	30	0	0
P01624	Ig kappa chain V-III region POM		3	0	20.2	11.922	178710000	5	0	0
P01625	Ig kappa chain V-IV region Len		1	1	15.8	12.64	42150000	10	1269	4
P01699	Ig lambda chain V-I region VOR		1	1	8.1	11.514	13849000	4	0	0
P01708	Ig lambda chain V-II region BUR		1	1	10.1	11.506	2166100	3	0	0
P01717	Ig lambda chain V-IV region Hil		1	1	17.8	11.517	40581000	7	0	0
P01743	Ig heavy chain V-I region HG3		3	2	28.2	12.946	7123700	7	1270	100
P01764	Ig heavy chain V-III region VH26		2	1	18.8	12.582	29023000	16	1271	102
P01765	Ig heavy chain V-III region TIL		2	1	26.1	11.612	28746000	9	0	0
P01766	Ig heavy chain V-III region BRO		2	1	25	13.227	201370000	16	0	0
P01767	Ig heavy chain V-III region BUT		2	1	26.1	11.906	3582300	5	0	0
P01781	Ig heavy chain V-III region GAL		2	2	23.3	11.771	30539000	26	1272	83
P01824	Ig heavy chain V-II region WAH		1	1	6.2	14.117	591660	4	0	0
P01833	Polymeric immunoglobulin receptor	PIGR	3	3	3.3	83.283	2536000	3	0	0
P01834	Ig kappa chain C region	IGKC	5	5	71.7	11.609	1105200000	65	0	0
P01857	Ig gamma-1 chain C region	IGHG1	12	5	44.5	36.105	2207500000	132	1273	135
P01859	Ig gamma-2 chain C region	IGHG2	11	4	39.9	35.9	796210000	32	1273	131
P01860	Ig gamma-3 chain C region	IGHG3	13	5	42.2	41.287	3940300000	237	1273	182
P01861	Ig gamma-4 chain C region	IGHG4	8	3	32.4	35.94	94371000	36	1273	132
P01871	Ig mu chain C region	IGHM	14	14	32.1	49.306	219870000	96	1277	79
P01876	Ig alpha-1 chain C region	IGHA1	12	5	47.3	37.654	690620000	74	0	0
P01877	Ig alpha-2 chain C region	IGHA2	8	1	27.4	36.526	2430500	1	0	0
P01889	HLA class I histocompatibility antigen, B-7 alpha chain	HLA-B	11	0	36.5	40.46	94703	1	0	0
P01892	HLA class I histocompatibility antigen, A-2 alpha chain	HLA-A	13	1	38.6	40.921	3360500	3	1279	162
P01909	HLA class II histocompatibility antigen, DQ alpha 1 chain	HLA-DQA1	2	1	8.3	27.805	708120	2	0	0
P01911	HLA class II histocompatibility antigen, DRB1-15 beta chain	HLA-DRB1	9	1	30.8	29.966	11681000	5	0	0
P01912	HLA class II histocompatibility antigen, DRB1-3 chain	HLA-DRB1	7	0	22.6	30.12	5727000	4	0	0
P01920	HLA class II histocompatibility antigen, DQ beta 1 chain	HLA-DQB1	8	5	34.9	29.991	26695000	23	0	0
P02042	Hemoglobin subunit delta	HBD	11	1	83	16.055	609000000	76	493	56
P02452	Collagen alpha-1(I) chain	COL1A1	17	16	12	138.94	1032800000	93	1282	181
P02461	Collagen alpha-1(III) chain	COL3A1	3	1	3.1	138.56	87796000	13	0	0
P02462-2	Collagen alpha-1(IV) chain	COL4A1	4	4	3.8	127.98	54881000	13	0	0
P02545-2	Prelamin-A/C	LMNA	48	46	63.8	65.134	3397300000	361	1284	187
P02549-2	Spectrin alpha chain, erythrocytic 1	SPTA1	24	23	11.4	279.67	27297000	47	1290	881
P02647	Apolipoprotein A-I	APOA1	20	20	67.8	30.777	983930000	111	1291	110
P02649	Apolipoprotein E	APOE	22	22	64.4	36.154	503810000	150	1294	82
P02652	Apolipoprotein A-II	APOA2	1	1	9	11.175	3830800	2	0	0
P02656	Apolipoprotein C-III	APOC3	2	2	27.3	10.852	3537800	4	0	0
P02671	Fibrinogen alpha chain	FGA	26	26	29.2	94.972	1583000000	190	1298	110
P02675	Fibrinogen beta chain	FGB	27	27	62.7	55.928	1527200000	161	1304	220
P02679-2	Fibrinogen gamma chain	FGG	19	12	41.4	49.496	1319800000	184	309	115
P02730	Band 3 anion transport protein	SLC4A1	13	13	16	101.79	76724000	45	1313	66
P02741	C-reactive protein	CRP	5	5	21	25.038	33713000	20	0	0
P02743	Serum amyloid P-component	APCS	8	8	30.9	25.387	465940000	44	0	0
P02745	Complement C1q subcomponent subunit A	C1QA	3	3	17.6	26.016	2288200	6	0	0
P02747	Complement C1q subcomponent subunit C	C1QC	4	4	21.2	25.773	61947000	12	0	0
P02748	Complement component C9	C9	18	18	25.4	63.173	106290000	50	0	0
P02749	Beta-2-glycoprotein 1	APOH	9	9	33	38.298	132890000	38	1315	290
P02750	Leucine-rich alpha-2-glycoprotein	LRG1	7	7	21	38.177	23767000	21	0	0
P02751-17	Fibronectin	FN1	59	59	30.3	256.5	3603800000	360	1316	463
P02760	Protein AMBP	AMBP	8	8	31.5	38.999	44590000	32	1326	63
P02763	Alpha-1-acid glycoprotein 1	ORM1	6	5	29.4	23.511	124870000	24	1329	129
P02765	Alpha-2-HS-glycoprotein	AHSG	5	4	11.7	39.324	170500000	18	0	0
P02766	Transthyretin	TTR	4	4	32.7	15.887	217910000	21	0	0
P02771	Alpha-fetoprotein	AFP	7	6	10.2	68.677	57376000	23	774	448
P02787	Serotransferrin	TF	38	36	56.4	77.063	3738500000	330	1330	128
P02788-2	Lactotransferrin	LTF	23	22	38.3	73.16	266550000	72	0	0
P02790	Hemopexin	HPX	16	16	39.6	51.676	277080000	102	1335	177
P02792	Ferritin light chain	FTL	9	9	46.3	20.019	1717500000	136	1338	97
P02794	Ferritin heavy chain	FTH1	11	11	60.1	21.225	1284600000	114	1341	159
P02795	Metallothionein-2	MT2A	5	1	75.4	6.0422	283190000	23	0	0
P03915	NADH-ubiquinone oxidoreductase chain 5	MT-ND5	1	1	2.5	67.026	3134700	2	0	0
P03923	NADH-ubiquinone oxidoreductase chain 6	MT-ND6	1	1	8	18.622	589610	1	0	0
P03950	Angiogenin	ANG	2	2	8.8	16.55	1086100	4	0	0
P03951-2	Coagulation factor XI	F11	5	5	7.7	63.84	3759200	9	0	0
P04003	C4b-binding protein alpha chain	C4BPA	7	7	11.4	67.033	23355000	16	0	0
P04004	Vitronectin	VTN	10	10	20.5	54.305	680390000	86	1342	350
P04035	3-hydroxy-3-methylglutaryl-coenzyme A reductase	HMGCR	1	1	1.2	97.475	423240	2	0	0
P04040	Catalase	CAT	32	32	66.4	59.755	4628700000	386	1343	12
P04066	Tissue alpha-L-fucosidase	FUCA1	7	7	15.7	53.688	80509000	26	1347	423
P04075	Fructose-bisphosphate aldolase A	ALDOA	23	18	63.7	39.42	3230600000	264	1348	165
P04080	Cystatin-B	CSTB	4	4	33.7	11.139	27484000	14	0	0
P04083	Annexin A1	ANXA1	16	16	41.3	38.714	627120000	85	1350	308
P04114	Apolipoprotein B-100	APOB	141	140	31.2	515.6	965130000	461	1351	278
P04181	Ornithine aminotransferase, mitochondrial	OAT	13	13	31.7	48.534	223140000	36	0	0
P04196	Histidine-rich glycoprotein	HRG	7	7	13.9	59.578	109770000	30	0	0
P04211	Ig lambda chain V region 4A		2	2	13.7	12.38	24976000	11	0	0
P04217	Alpha-1B-glycoprotein	A1BG	9	9	23.4	54.253	97869000	41	0	0
P04233-2	HLA class II histocompatibility antigen gamma chain	CD74	4	4	20.3	26.398	35137000	20	1364	173
P04264	Keratin, type II cytoskeletal 1	KRT1	44	2	53.7	66.038	3787600000	457	331	259
P04275	von Willebrand factor	VWF	25	25	9.3	309.26	34875000	43	1365	2659
P04350	Tubulin beta-4A chain	TUBB4A	15	1	38.1	49.585	3322500	3	653	73
P04406	Glyceraldehyde-3-phosphate dehydrogenase	GAPDH	19	19	64.5	36.053	8081500000	687	1369	105
P04424	Argininosuccinate lyase	ASL	23	23	50.6	51.657	1748600000	227	1376	21
P04430	Ig kappa chain V-I region BAN		2	1	22.2	11.84	14725000	4	0	0
P04433	Ig kappa chain V-III region VG		3	1	19.1	12.575	52670000	7	0	0
P04440	HLA class II histocompatibility antigen, DP beta 1 chain	HLA-DPB1	6	5	25.6	29.159	50442000	12	0	0
P04632	Calpain small subunit 1	CAPNS1	8	8	31	28.315	182310000	42	1384	147
P04733	Metallothionein-1F	MT1F	3	1	42.6	6.0863	9821500	3	0	0
P04792	Heat shock protein beta-1	HSPB1	11	11	52.2	22.782	895160000	75	0	0
P04818-2	Thymidylate synthase	TYMS	1	1	3.9	31.758	824360	1	0	0
P04843	Dolichyl-diphosphooligosaccharide--protein glycosyltransferase subunit 1	RPN1	24	24	43.5	68.569	906210000	133	0	0
P04844-2	Dolichyl-diphosphooligosaccharide--protein glycosyltransferase subunit 2	RPN2	14	14	28.9	67.723	337060000	64	1387	305
P04899	Guanine nucleotide-binding protein G(i) subunit alpha-2	GNAI2	11	4	36.3	40.45	206500000	41	1389	88
P05023-4	Sodium/potassium-transporting ATPase subunit alpha-1	ATP1A1	43	38	45.6	113	1231100000	258	1391	41
P05026-2	Sodium/potassium-transporting ATPase subunit beta-1	ATP1B1	7	7	24.9	34.893	114770000	31	0	0
P05062	Fructose-bisphosphate aldolase B	ALDOB	20	18	47.8	39.473	7686000000	493	1400	40
P05089	Arginase-1	ARG1	16	16	59	34.735	1913900000	167	1404	200
P05090	Apolipoprotein D	APOD	6	5	32.8	21.275	90643000	32	302	177
P05091	Aldehyde dehydrogenase, mitochondrial	ALDH2	28	14	55.5	56.381	4922500000	328	608	208
P05107	Integrin beta-2	ITGB2	10	10	15.5	84.781	87090000	28	0	0
P05109	Protein S100-A8	S100A8	8	8	60.2	10.834	517610000	98	1409	1
P05121-2	Plasminogen activator inhibitor 1	SERPINE1	3	3	6.2	43.404	7499700	7	0	0
P05141	ADP/ATP translocase 2	SLC25A5	16	6	42.6	32.852	382780000	89	1411	250
P05154	Plasma serine protease inhibitor	SERPINA5	8	8	20	45.674	31494000	23	0	0
P05155	Plasma protease C1 inhibitor	SERPING1	13	13	23.6	55.154	200820000	70	219	160
P05161	Ubiquitin-like protein ISG15	ISG15	6	6	30.9	17.887	37439000	14	0	0
P05164-2	Myeloperoxidase	MPO	21	18	34.2	73.853	270490000	77	1412	84
P05165-2	Propionyl-CoA carboxylase alpha chain, mitochondrial	PCCA	30	30	47	77.047	358210000	134	1419	79
P05166	Propionyl-CoA carboxylase beta chain, mitochondrial	PCCB	22	22	47.7	58.215	229350000	80	464	145
P05177	Cytochrome P450 1A2	CYP1A2	9	9	18.8	58.294	11804000	20	1426	499
P05181	Cytochrome P450 2E1	CYP2E1	9	8	19.3	56.848	19504000	18	0	0
P05186	Alkaline phosphatase, tissue-nonspecific isozyme	ALPL	9	9	24	57.304	26907000	24	1427	56
P05198	Eukaryotic translation initiation factor 2 subunit 1	EIF2S1	15	15	49.8	36.112	108870000	51	1429	237
P05362	Intercellular adhesion molecule 1	ICAM1	11	11	21.1	57.825	53154000	29	0	0
P05386	60S acidic ribosomal protein P1	RPLP1	1	1	14	11.514	2126400	8	0	0
P05387	60S acidic ribosomal protein P2	RPLP2	3	3	24.3	11.665	67907000	9	0	0
P05388	60S acidic ribosomal protein P0	RPLP0	15	15	43.8	34.273	357410000	83	1431	55
P05452	Tetranectin	CLEC3B	5	5	29.7	22.537	14898000	21	1433	43
P05455	Lupus La protein	SSB	9	9	18.4	46.836	17023000	15	0	0
P05534	HLA class I histocompatibility antigen, A-24 alpha chain	HLA-A	10	2	27.4	40.688	4010400	4	1383	162
P05543	Thyroxine-binding globulin	SERPINA7	9	6	21.7	46.324	19901000	21	0	0
P05546	Heparin cofactor 2	SERPIND1	10	10	20	57.07	34129000	38	1434	267
P05556	Integrin beta-1	ITGB1	14	14	17.2	88.414	212000000	77	1438	170
P05783	Keratin, type I cytoskeletal 18	KRT18	34	17	72.8	48.057	7158700000	339	283	58
P05976-2	Myosin light chain 1/3, skeletal muscle isoform	MYL1	2	2	10.7	16.684	85276000	22	1446	104
P05997	Collagen alpha-2(V) chain	COL5A2	4	4	4.6	144.91	19852000	13	1447	211
P06132	Uroporphyrinogen decarboxylase	UROD	8	8	30.2	40.786	56520000	29	1449	258
P06133	UDP-glucuronosyltransferase 2B4	UGT2B4	9	7	15.5	60.512	174310000	40	0	0
P06213-2	Insulin receptor	INSR	5	5	3.4	155.14	8393000	8	0	0
P06280	Alpha-galactosidase A	GLA	3	3	7.7	48.766	13024000	9	0	0
P06331	Ig heavy chain V-II region ARH-77		2	2	17.1	16.228	19712000	8	0	0
P06576	ATP synthase subunit beta, mitochondrial	ATP5B	21	9	50.7	56.559	1559900000	231	621	113
P06681	Complement C2	C2	17	6	22.7	83.267	10556000	9	228	359
P06702	Protein S100-A9	S100A9	3	3	24.6	13.242	136370000	27	0	0
P06727	Apolipoprotein A-IV	APOA4	28	26	57.6	45.398	414330000	101	1453	322
P06730	Eukaryotic translation initiation factor 4E	EIF4E	3	3	10.1	25.097	8068500	9	0	0
P06733	Alpha-enolase	ENO1	28	23	65.2	47.168	6403700000	395	1454	94
P06737-2	Glycogen phosphorylase, liver form	PYGL	44	36	50.8	93.133	2621700000	379	1460	395
P06744	Glucose-6-phosphate isomerase	GPI	28	27	43.9	63.146	1948500000	203	1468	65
P06748-2	Nucleophosmin	NPM1	11	11	46	29.464	872440000	78	1475	65
P06753-5	Tropomyosin 3	TPM3	21	0	55.2	28.87	28499000	4	782	105
P06756-3	Integrin alpha-V	ITGAV	24	24	25.2	111.13	71776000	53	0	0
P07099	Epoxide hydrolase 1	EPHX1	28	28	47.7	52.948	6164100000	271	1478	294
P07108	Acyl-CoA-binding protein	DBI	5	5	69	10.044	99884000	25	1481	25
P07148	Fatty acid-binding protein, liver	FABP1	9	9	81.1	14.208	4776400000	332	1484	19
P07195	L-lactate dehydrogenase B chain	LDHB	15	13	40.1	36.638	407170000	53	1487	175
P07203	Glutathione peroxidase 1	GPX1	7	7	37.9	22.088	75065000	30	1490	59
P07205	Phosphoglycerate kinase 2	PGK2	6	1	15.1	44.796	892920	2	1213	29
P07225	Vitamin K-dependent protein S	PROS1	8	8	11.1	75.122	41887000	14	0	0
P07237	Protein disulfide-isomerase	P4HB	31	30	56.3	57.116	7397800000	399	1492	324
P07305-2	Histone H1.0	H1F0	4	4	22.6	19.167	39302000	18	0	0
P07306	Asialoglycoprotein receptor 1	ASGR1	7	7	23.4	33.186	139060000	34	0	0
P07307	Asialoglycoprotein receptor 2	ASGR2	7	7	23.8	35.092	43302000	19	0	0
P07311	Acylphosphatase-1	ACYP1	2	2	23.2	11.261	4715400	2	0	0
P07327	Alcohol dehydrogenase 1A	ADH1A	15	2	43.2	39.858	379310000	42	1157	258
P07339	Cathepsin D	CTSD	15	15	44.4	44.552	2576200000	191	1494	36
P07355	Annexin A2	ANXA2	25	25	67	38.604	3872900000	330	1500	171
P07357	Complement component C8 alpha chain	C8A	6	6	9.8	65.163	26104000	13	1505	362
P07360	Complement component C8 gamma chain	C8G	6	6	37.6	22.277	35418000	21	1506	84
P07384	Calpain-1 catalytic subunit	CAPN1	26	25	36.4	81.889	590640000	127	1507	329
P07451	Carbonic anhydrase 3	CA3	6	6	27.3	29.557	6830200	10	0	0
P07478	Trypsin-2	PRSS2	2	1	11.3	26.487	22834000	4	0	0
P07585	Decorin	DCN	14	13	36.8	39.746	1162300000	102	1516	199
P07686	Beta-hexosaminidase subunit beta	HEXB	17	17	28.4	63.111	252380000	85	1517	226
P07711	Cathepsin L1	CTSL1	3	3	9.9	37.564	71925000	15	1518	308
P07737	Profilin-1	PFN1	7	7	57.9	15.054	470340000	74	1519	86
P07738	Bisphosphoglycerate mutase	BPGM	5	5	18.1	30.005	9995000	10	0	0
P07741	Adenine phosphoribosyltransferase	APRT	8	8	45.6	19.608	160610000	27	1522	136
P07814	Bifunctional glutamate/proline--tRNA ligase	EPRS	43	40	29.5	170.59	235760000	113	1523	195
P07858	Cathepsin B	CTSB	8	8	29.5	37.821	649050000	68	1529	240
P07900	Heat shock protein HSP 90-alpha	HSP90AA1	35	21	45.9	84.659	1381800000	132	1532	371
P07902	Galactose-1-phosphate uridylyltransferase	GALT	10	10	26.1	43.363	29322000	26	1536	219
P07942	Laminin subunit beta-1	LAMB1	14	14	8.4	198.04	48322000	31	663	1263
P07947	Tyrosine-protein kinase Yes	YES1	6	3	9.9	60.801	6929600	3	0	0
P07948-2	Tyrosine-protein kinase Lyn	LYN	3	1	5.9	56.033	5389200	4	0	0
P07954-2	Fumarate hydratase, mitochondrial	FH	21	21	52.9	50.212	1895400000	188	1543	45
P08107	Heat shock 70 kDa protein 1A/1B	HSPA1A	33	12	54.8	70.051	1534800000	226	1553	87
P08123	Collagen alpha-2(I) chain	COL1A2	20	20	15.5	129.31	1667100000	146	1558	93
P08183	Multidrug resistance protein 1	ABCB1	8	6	5.7	141.48	9906800	15	0	0
P08185	Corticosteroid-binding globulin	SERPINA6	4	4	10.6	45.14	9921900	14	0	0
P08195-2	4F2 cell-surface antigen heavy chain	SLC3A2	5	5	8.9	57.944	30128000	15	0	0
P08236-2	Beta-glucuronidase	GUSB	15	15	19.3	69.141	266320000	60	1561	414
P08237	6-phosphofructokinase, muscle type	PFKM	12	9	17.9	85.182	11433000	16	1562	208
P08238	Heat shock protein HSP 90-beta	HSP90AB1	38	20	48.3	83.263	3603800000	389	1532	93
P08240-2	Signal recognition particle receptor subunit alpha	SRPR	10	10	18.7	66.558	19310000	26	1567	547
P08243-3	Asparagine synthetase [glutamine-hydrolyzing]	ASNS	4	4	7.9	54.817	1392300	6	0	0
P08246	Neutrophil elastase	ELANE	2	2	6.4	28.518	75899000	17	0	0
P08253-2	72 kDa type IV collagenase	MMP2	2	2	4.3	65.764	526910	2	0	0
P08263	Glutathione S-transferase A1	GSTA1	13	2	47.3	25.631	2798400000	258	1568	51
P08294	Extracellular superoxide dismutase [Cu-Zn]	SOD3	4	3	15.8	25.851	18029000	13	1572	50
P08311	Cathepsin G	CTSG	5	5	20	28.837	11271000	16	1573	110
P08319	Alcohol dehydrogenase 4	ADH4	17	16	59.5	40.221	2069400000	149	1160	129
P08397-4	Porphobilinogen deaminase	HMBS	8	8	30.3	33.264	16572000	14	0	0
P08473	Neprilysin	MME	7	7	9.5	85.513	44508000	10	1577	371
P08514	Integrin alpha-IIb	ITGA2B	4	4	3.7	113.38	4029300	5	0	0
P08519	Apolipoprotein(a)	LPA	4	4	7.5	501.31	22538000	8	0	0
P08559-3	Pyruvate dehydrogenase E1 component subunit alpha, somatic form, mitochondrial	PDHA1	13	13	34	40.188	68955000	53	1578	153
P08567	Pleckstrin	PLEK	5	5	19.1	40.124	18354000	9	0	0
P08571	Monocyte differentiation antigen CD14	CD14	7	7	17.6	40.076	32837000	21	0	0
P08572	Collagen alpha-2(IV) chain	COL4A2	13	13	10.2	167.55	169100000	66	1583	1355
P08574	Cytochrome c1, heme protein, mitochondrial	CYC1	9	9	34.8	35.422	241970000	36	1586	164
P08575-2	Receptor-type tyrosine-protein phosphatase C	PTPRC	19	19	18.1	130.9	57798000	46	475	576
P08581	Hepatocyte growth factor receptor	MET	4	3	3	155.54	2328800	5	0	0
P08603	Complement factor H	CFH	36	33	33.1	139.09	289810000	119	1588	162
P08621-2	U1 small nuclear ribonucleoprotein 70 kDa	SNRNP70	9	9	19.6	50.617	36030000	24	1593	157
P08648	Integrin alpha-5	ITGA5	6	6	6.9	114.54	17644000	17	0	0
P08670	Vimentin	VIM	35	29	64.6	53.651	5029000000	340	1594	154
P08684	Cytochrome P450 3A4	CYP3A4	12	5	22.9	57.343	76448000	42	578	386
P08697	Alpha-2-antiplasmin	SERPINF2	6	6	12.2	54.565	20386000	13	0	0
P08754	Guanine nucleotide-binding protein G(k) subunit alpha	GNAI3	11	4	31.6	40.532	17868000	11	1390	198
P08758	Annexin A5	ANXA5	29	29	72.8	35.936	2311000000	259	1603	152
P08842	Steryl-sulfatase	STS	3	3	5.1	65.492	3162600	7	0	0
P09012	U1 small nuclear ribonucleoprotein A	SNRPA	6	4	20.9	31.279	40348000	15	1607	275
P09104	Gamma-enolase	ENO2	11	5	29.3	47.268	6625000	10	0	0
P09110	3-ketoacyl-CoA thiolase, peroxisomal	ACAA1	16	16	63.9	44.292	191180000	73	1608	69
P09210	Glutathione S-transferase A2	GSTA2	12	2	47.3	25.664	62921000	24	1568	51
P09327	Villin-1	VIL1	26	26	35.1	92.694	216940000	93	1614	126
P09382	Galectin-1	LGALS1	8	8	58.5	14.716	532070000	66	1620	121
P09417	Dihydropteridine reductase	QDPR	10	9	52	25.789	384230000	105	1621	56
P09455	Retinol-binding protein 1	RBP1	9	8	69.6	15.85	164770000	54	1627	11
P09467	Fructose-1,6-bisphosphatase 1	FBP1	21	19	62.1	36.842	1664200000	255	891	19
P09471-2	Guanine nucleotide-binding protein G(o) subunit alpha	GNAO1	5	3	18.1	40.086	776630	4	0	0
P09488	Glutathione S-transferase Mu 1	GSTM1	15	2	64.7	25.712	627850000	122	1637	3
P09493-3	Tropomyosin 1 (Alpha)	TPM1	21	0	47.9	32.876	86669000	20	746	200
P09493-8	Tropomyosin 1 (Alpha)	TPM1	21	0	51.1	32.816	15031000	6	746	200
P09496-2	Clathrin light chain A	CLTA	6	6	21.6	23.662	28659000	21	0	0
P09497-2	Clathrin light chain B	CLTB	5	5	19	23.181	10915000	15	1642	202
P09525	Annexin A4	ANXA4	24	4	70.5	35.882	2499100000	206	102	17
P09543-2	2,3-cyclic-nucleotide 3-phosphodiesterase	CNP	16	16	36.4	45.098	93564000	58	1646	361
P09601	Heme oxygenase 1	HMOX1	7	7	31.9	32.818	31877000	25	1647	34
P09619	Platelet-derived growth factor receptor beta	PDGFRB	6	6	7	123.97	7728100	9	0	0
P09622	Dihydrolipoyl dehydrogenase, mitochondrial	DLD	17	17	40.1	54.177	536800000	88	1649	255
P09661	U2 small nuclear ribonucleoprotein A	SNRPA1	3	3	12.2	28.415	917570	4	0	0
P09668	Pro-cathepsin H	CTSH	5	5	13.1	37.393	100620000	23	1651	200
P09669	Cytochrome c oxidase subunit 6C	COX6C	5	5	40	8.7813	13517000	15	0	0
P09874	Poly [ADP-ribose] polymerase 1	PARP1	22	22	22.3	113.08	331070000	76	1652	675
P09917	Arachidonate 5-lipoxygenase	ALOX5	11	11	18.8	77.982	12191000	26	1658	186
P09923	Intestinal-type alkaline phosphatase	ALPI	5	5	11	56.811	11393000	12	0	0
P09936	Ubiquitin carboxyl-terminal hydrolase isozyme L1	UCHL1	7	7	40.8	24.824	28448000	21	1660	179
P09960	Leukotriene A-4 hydrolase	LTA4H	24	24	45.2	69.284	443220000	135	1661	87
P09972	Fructose-bisphosphate aldolase C	ALDOC	20	6	63.2	39.455	318210000	70	811	40
P0C0L4-2	Complement C4-A	C4A	49	2	33.4	187.7	57809000	13	543	167
P0C2Y1	Putative neuroblastoma breakpoint family member 7	NBPF7	1	1	1.9	48.09	3104900	4	0	0
P0CG05	Ig lambda-2 chain C regions	IGLC2	6	2	69.8	11.293	795730000	93	0	0
P0CG38	POTE ankyrin domain family member I	POTEI	8	1	7.3	121.28	35413000	13	1668	890
P0CW22	40S ribosomal protein S17-like	RPS17L	4	4	23	15.55	91054000	23	694	58
P10109	Adrenodoxin, mitochondrial	FDX1	5	5	22.8	19.393	27343000	14	0	0
P10153	Non-secretory ribonuclease	RNASE2	2	2	9.3	18.354	5276900	5	0	0
P10155	60 kDa SS-A/Ro ribonucleoprotein	TROVE2	16	16	29	60.67	64742000	63	1669	162
P10253	Lysosomal alpha-glucosidase	GAA	18	17	22.3	105.32	363850000	96	1672	172
P10301	Ras-related protein R-Ras	RRAS	8	6	41.7	23.48	14859000	29	261	93
P10316	HLA class I histocompatibility antigen, A-69 alpha chain	HLA-A	13	0	39.5	40.976	26173000	11	1279	162
P10398	Serine/threonine-protein kinase A-Raf	ARAF	4	4	6.6	67.585	4821300	7	0	0
P10515	Dihydrolipoyllysine-residue acetyltransferase component of pyruvate dehydrogenase complex, mitochondrial	DLAT	13	13	22.6	68.996	138310000	65	1679	499
P10586-2	Receptor-type tyrosine-protein phosphatase F	PTPRF	14	14	9.1	211.68	29977000	24	1680	1440
P10599-2	Thioredoxin	TXN	5	5	49.4	9.4519	392420000	49	1681	54
P10606	Cytochrome c oxidase subunit 5B, mitochondrial	COX5B	3	3	20.9	13.696	46161000	12	1682	52
P10619	Lysosomal protective protein	CTSA	9	9	18.5	54.465	215550000	47	1683	377
P10620	Microsomal glutathione S-transferase 1	MGST1	3	3	20	17.598	161490000	20	1684	27
P10632	Cytochrome P450 2C8	CYP2C8	22	17	40.4	55.824	273780000	101	1687	198
P10635	Cytochrome P450 2D6	CYP2D6	12	12	26.8	55.769	104590000	30	1690	279
P10643	Complement component C7	C7	6	6	6.8	93.517	69261000	14	0	0
P10644	cAMP-dependent protein kinase type I-alpha regulatory subunit	PRKAR1A	13	13	31	42.981	52077000	38	1691	245
P10768	S-formylglutathione hydrolase	ESD	7	7	32.6	31.462	142430000	32	0	0
P10809	60 kDa heat shock protein, mitochondrial	HSPD1	32	32	66.8	61.054	3507300000	284	1692	40
P10909-4	Clusterin	CLU	14	14	40.4	48.803	497130000	81	1703	139
P11021	78 kDa glucose-regulated protein	HSPA5	41	39	56.9	72.332	6382600000	490	1706	148
P11047	Laminin subunit gamma-1	LAMC1	22	22	15.2	177.6	115550000	50	0	0
P11117	Lysosomal acid phosphatase	ACP2	8	8	17.5	48.344	39326000	13	1713	73
P11142	Heat shock cognate 71 kDa protein	HSPA8	36	24	55.1	70.897	3378500000	396	1555	61
P11150	Hepatic triacylglycerol lipase	LIPC	4	4	7.8	55.914	5996800	8	0	0
P11166	Solute carrier family 2, facilitated glucose transporter member 1	SLC2A1	2	2	4.7	54.083	591650	3	0	0
P11169	Solute carrier family 2, facilitated glucose transporter member 3	SLC2A3	4	4	8.1	53.924	37947000	15	1721	119
P11171-4	Protein 4.1	EPB41	8	7	15.3	66.398	8464400	15	1722	168
P11172	Uridine 5-monophosphate synthase	UMPS	12	12	23.3	52.221	44742000	29	1723	295
P11177-2	Pyruvate dehydrogenase E1 component subunit beta, mitochondrial	PDHB	10	10	36.4	37.2	90711000	62	1725	250
P11182	Lipoamide acyltransferase component of branched-chain alpha-keto acid dehydrogenase complex, mitochondrial	DBT	14	14	30.9	53.486	131540000	78	1731	267
P11215	Integrin alpha-M	ITGAM	13	12	13.2	127.18	31396000	36	1735	399
P11216	Glycogen phosphorylase, brain form	PYGB	32	22	39.3	96.695	239750000	112	1460	242
P11226	Mannose-binding protein C	MBL2	7	7	29.8	26.143	55656000	24	1741	146
P11233	Ras-related protein Ral-A	RALA	4	2	19.9	23.567	6605300	6	217	19
P11277-3	Spectrin beta chain, erythrocytic	SPTB	31	21	14.9	242.8	27006000	36	0	0
P11279	Lysosome-associated membrane glycoprotein 1	LAMP1	5	5	10.3	44.882	118240000	28	0	0
P11387	DNA topoisomerase 1	TOP1	21	21	26.8	90.725	99741000	72	1742	378
P11388	DNA topoisomerase 2-alpha	TOP2A	18	6	11.8	174.38	6352200	9	0	0
P11413	Glucose-6-phosphate 1-dehydrogenase	G6PD	20	20	39.2	59.256	232070000	81	1747	125
P11498	Pyruvate carboxylase, mitochondrial	PC	51	50	47.6	129.63	1884100000	264	1751	75
P11509	Cytochrome P450 2A6	CYP2A6	15	5	35.4	56.501	129120000	41	1761	275
P11586	C-1-tetrahydrofolate synthase, cytoplasmic	MTHFD1	32	1	36.3	101.56	562160000	152	563	82
P11678	Eosinophil peroxidase	EPX	10	7	13.1	81.04	43414000	12	1413	523
P11712	Cytochrome P450 2C9	CYP2C9	12	4	23.3	55.627	111120000	31	1765	198
P11717	Cation-independent mannose-6-phosphate receptor	IGF2R	25	25	10.3	274.37	92098000	65	1767	556
P11766	Alcohol dehydrogenase class-3	ADH5	13	13	35	39.724	557490000	115	1769	123
P11908	Ribose-phosphate pyrophosphokinase 2	PRPS2	9	3	27.4	34.769	40641000	17	1772	205
P11940-2	Polyadenylate-binding protein 1	PABPC1	17	8	29.8	61.18	165560000	49	80	72
P12004	Proliferating cell nuclear antigen	PCNA	9	9	34.9	28.768	24196000	18	1774	75
P12081-4	Histidine--tRNA ligase, cytoplasmic	HARS	23	16	43.4	54.846	155420000	68	106	349
P12107-4	Collagen alpha-1(XI) chain	COL11A1	3	3	1.3	167.75	34956000	15	0	0
P12109	Collagen alpha-1(VI) chain	COL6A1	20	20	20.2	108.53	457960000	84	1776	670
P12110	Collagen alpha-2(VI) chain	COL6A2	21	21	22.1	108.58	353510000	87	1777	219
P12111	Collagen alpha-3(VI) chain	COL6A3	104	5	36.3	343.67	4019500000	583	482	578
P12235	ADP/ATP translocase 1	SLC25A4	12	3	37.9	33.064	10459000	7	1780	250
P12236	ADP/ATP translocase 3	SLC25A6	14	2	45	32.866	5731500	8	1780	250
P12259	Coagulation factor V	F5	11	11	4.9	251.7	13754000	21	0	0
P12270	Nucleoprotein TPR	TPR	30	30	13.5	267.29	66132000	73	1781	763
P12273	Prolactin-inducible protein	PIP	2	2	6.8	16.572	1736900	4	0	0
P12277	Creatine kinase B-type	CKB	9	8	29.4	42.644	16314000	35	1782	240
P12429	Annexin A3	ANXA3	13	12	41.5	36.375	90892000	33	0	0
P12532	Creatine kinase U-type, mitochondrial	CKMT1A	9	8	20.9	47.036	27700000	14	0	0
P12694	2-oxoisovalerate dehydrogenase subunit alpha, mitochondrial	BCKDHA	9	9	20.7	50.47	81252000	38	583	109
P12724	Eosinophil cationic protein	RNASE3	3	3	16.2	18.385	17953000	10	0	0
P12814	Alpha-actinin-1	ACTN1	53	28	62.1	103.06	949970000	180	84	221
P12821-2	Angiotensin-converting enzyme	ACE	4	4	3.7	131.66	4017800	5	0	0
P12830	Cadherin-1	CDH1	11	11	11.5	97.455	52330000	23	1796	656
P12931	Proto-oncogene tyrosine-protein kinase Src	SRC	6	2	10.1	59.834	12764000	15	0	0
P12955	Xaa-Pro dipeptidase	PEPD	15	15	31.4	54.548	208460000	51	1797	108
P12956	X-ray repair cross-complementing protein 6	XRCC6	29	29	50.2	69.842	702310000	145	1799	48
P13010	X-ray repair cross-complementing protein 5	XRCC5	22	22	31	82.704	540010000	139	1806	40
P13073	Cytochrome c oxidase subunit 4 isoform 1, mitochondrial	COX4I1	9	9	46.7	19.576	274490000	64	1811	39
P13284	Gamma-interferon-inducible lysosomal thiol reductase	IFI30	1	1	4.4	27.963	3611200	5	1814	185
P13489	Ribonuclease inhibitor	RNH1	15	15	36.2	49.973	174250000	49	0	0
P13498	Cytochrome b-245 light chain	CYBA	2	2	9.7	21.012	4732500	3	0	0
P13611-2	Versican core protein	VCAN	13	13	6.1	265.05	88555000	36	1816	2227
P13612	Integrin alpha-4	ITGA4	2	2	1.5	114.9	1072700	4	0	0
P13639	Elongation factor 2	EEF2	42	41	47.6	95.337	1415500000	289	1817	22
P13667	Protein disulfide-isomerase A4	PDIA4	43	42	55.2	72.932	4037800000	369	1829	279
P13671	Complement component C6	C6	6	6	6.6	104.79	10228000	12	0	0
P13674-3	Prolyl 4-hydroxylase subunit alpha-1	P4HA1	24	24	51.7	58.957	142270000	53	1836	252
P13688-3	Carcinoembryonic antigen-related cell adhesion molecule 1	CEACAM1	2	1	9.3	35.302	2538100	3	0	0
P13693	Translationally-controlled tumor protein	TPT1	9	9	48.3	19.595	72515000	30	1837	13
P13746	HLA class I histocompatibility antigen, A-11 alpha chain	HLA-A	12	2	32.9	40.936	99857000	23	1383	162
P13760	HLA class II histocompatibility antigen, DRB1-4 beta chain	HLA-DRB1	7	1	24.8	30.112	5893100	3	0	0
P13761	HLA class II histocompatibility antigen, DRB1-7 beta chain	HLA-DRB1	9	2	28.6	29.822	42108000	16	0	0
P13762	HLA class II histocompatibility antigen, DR beta 4 chain	HLA-DRB4	5	3	15.8	29.941	2082000	4	0	0
P13796	Plastin-2	LCP1	33	27	59.2	70.288	992680000	191	119	58
P13798	Acylamino-acid-releasing enzyme	APEH	19	19	27.5	81.224	352310000	82	305	216
P13804	Electron transfer flavoprotein subunit alpha, mitochondrial	ETFA	11	11	37.8	35.079	269740000	66	1847	261
P13807-2	Glycogen [starch] synthase, muscle	GYS1	6	5	11.1	76.482	6687300	7	0	0
P13861	cAMP-dependent protein kinase type II-alpha regulatory subunit	PRKAR2A	8	6	23.5	45.518	118540000	37	1849	155
P13929	Beta-enolase	ENO3	22	15	52.1	46.986	389900000	87	1851	94
P14174	Macrophage migration inhibitory factor	MIF	1	1	9.6	12.476	435520	1	1856	3
P14314-2	Glucosidase 2 subunit beta	PRKCSH	13	13	30.9	59.177	375330000	105	835	130
P14324-2	Farnesyl pyrophosphate synthase	FDPS	6	6	17.8	40.532	367060000	55	1857	33
P14384	Carboxypeptidase M	CPM	6	6	13.5	50.513	20431000	19	1858	28
P14543-2	Nidogen-1	NID1	29	29	27.9	122.02	249770000	110	1859	858
P14550	Alcohol dehydrogenase [NADP(+)]	AKR1A1	25	25	70.2	36.573	1019700000	179	1862	14
P14618	Pyruvate kinase PKM	PKM	32	3	55.9	57.936	1753800000	181	1865	64
P14618-2	Pyruvate kinase PKM	PKM	30	1	50.3	58.061	5249100	2	1865	64
P14621	Acylphosphatase-2	ACYP2	7	7	54.5	11.139	29349000	18	0	0
P14625	Endoplasmin	HSP90B1	43	41	50.6	92.468	3549900000	350	1871	154
P14649	Myosin light chain 6B	MYL6B	3	1	17.8	22.764	1524500	3	268	93
P14735	Insulin-degrading enzyme	IDE	21	21	22.1	117.97	49096000	44	1878	870
P14780	Matrix metalloproteinase-9	MMP9	5	5	5.5	78.457	11593000	5	0	0
P14854	Cytochrome c oxidase subunit 6B1	COX6B1	4	4	41.9	10.192	36887000	9	0	0
P14868	Aspartate--tRNA ligase, cytoplasmic	DARS	20	20	40.1	57.136	136570000	55	0	0
P14920	D-amino-acid oxidase	DAO	9	9	25.1	39.474	114570000	39	1880	210
P14923	Junction plakoglobin	JUP	22	10	31.9	81.744	108160000	87	124	164
P14927	Cytochrome b-c1 complex subunit 7	UQCRB	5	2	31.5	13.53	18883000	13	0	0
P15088	Mast cell carboxypeptidase A	CPA3	2	2	5	48.669	3210100	4	0	0
P15090	Fatty acid-binding protein, adipocyte	FABP4	4	4	29.5	14.719	15911000	19	1881	21
P15104	Glutamine synthetase	GLUL	15	15	38.3	42.064	296840000	81	1883	18
P15121	Aldose reductase	AKR1B1	13	12	38.3	35.853	206240000	48	1885	286
P15144	Aminopeptidase N	ANPEP	27	27	29.3	109.54	406860000	153	1886	199
P15151-3	Poliovirus receptor	PVR	2	2	5.8	39.304	1532200	3	0	0
P15153	Ras-related C3 botulinum toxin substrate 2	RAC2	5	2	27.1	21.429	4447200	4	0	0
P15289	Arylsulfatase A	ARSA	8	7	18.1	53.588	68595000	29	1896	120
P15311	Ezrin	EZR	30	19	45.9	69.412	229520000	66	1900	12
P15374	Ubiquitin carboxyl-terminal hydrolase isozyme L3	UCHL3	2	2	10.9	26.182	2191700	3	0	0
P15428	15-hydroxyprostaglandin dehydrogenase [NAD(+)]	HPGD	6	6	26.7	28.977	32769000	19	0	0
P15531	Nucleoside diphosphate kinase A	NME1	9	1	57.9	17.149	36005000	8	607	41
P15559-2	NAD(P)H dehydrogenase [quinone] 1	NQO1	4	4	19.6	27.295	2438700	9	1904	22
P15735-2	Phosphorylase b kinase gamma catalytic chain, liver/testis isoform	PHKG2	3	3	7.5	43.157	518660	3	0	0
P15848	Arylsulfatase B	ARSB	6	6	10.5	59.687	4499700	18	1906	533
P15880	40S ribosomal protein S2	RPS2	17	17	57.3	31.324	646600000	91	1907	215
P15907	Beta-galactoside alpha-2,6-sialyltransferase 1	ST6GAL1	7	7	18.2	46.604	75821000	15	0	0
P15924	Desmoplakin	DSP	91	90	30.5	331.77	393250000	245	1909	984
P15927	Replication protein A 32 kDa subunit	RPA2	4	4	13	29.247	17574000	15	1915	97
P16083	Ribosyldihydronicotinamide dehydrogenase [quinone]	NQO2	12	12	57.6	25.918	96078000	38	1917	155
P16104	Histone H2A.x	H2AFX	5	2	22.4	15.144	1175800000	87	0	0
P16152	Carbonyl reductase [NADPH] 1	CBR1	14	11	58.5	30.375	667300000	100	1919	111
P16157-2	Ankyrin-1	ANK1	13	11	9	166.48	10675000	22	1922	60
P16189	HLA class I histocompatibility antigen, A-31 alpha chain	HLA-A	11	0	32.9	41.003	12760000	2	1923	162
P16219	Short-chain specific acyl-CoA dehydrogenase, mitochondrial	ACADS	15	15	46.1	44.297	300140000	97	1924	259
P16278-3	Beta-galactosidase	GLB1	11	11	23.2	72.75	78664000	47	1931	1
P16284-5	Platelet endothelial cell adhesion molecule	PECAM1	9	9	13.6	79.26	61409000	23	0	0
P16401	Histone H1.5	HIST1H1B	3	1	11.9	22.58	7506800	6	0	0
P16403	Histone H1.2	HIST1H1C	6	4	26.3	21.364	37567000	46	0	0
P16422	Epithelial cell adhesion molecule	EPCAM	3	3	8.9	34.932	2199900	3	0	0
P16435	NADPH--cytochrome P450 reductase	POR	27	27	45.9	76.689	548810000	137	1934	184
P16444	Dipeptidase 1	DPEP1	2	2	4.1	45.673	3554600	3	0	0
P16452	Erythrocyte membrane protein band 4.2	EPB42	7	7	11.1	77.008	6878200	14	0	0
P16662	UDP-glucuronosyltransferase 2B7	UGT2B7	11	7	18.1	60.694	337580000	47	1940	91
P16885	1-phosphatidylinositol 4,5-bisphosphate phosphodiesterase gamma-2	PLCG2	6	5	4.8	147.87	5378100	5	0	0
P16930	Fumarylacetoacetase	FAH	15	1	37.2	46.374	823620000	109	1942	140
P17050	Alpha-N-acetylgalactosaminidase	NAGA	4	4	11.4	46.564	35669000	12	1946	294
P17066	Heat shock 70 kDa protein 6	HSPA6	12	1	16.2	71.027	317660000	26	0	0
P17152	Transmembrane protein 11, mitochondrial	TMEM11	3	3	13.5	21.541	7986500	5	0	0
P17174	Aspartate aminotransferase, cytoplasmic	GOT1	24	24	60.3	46.247	1188100000	172	1948	213
P17301	Integrin alpha-2	ITGA2	5	5	4.8	129.29	7764600	11	0	0
P17516	Aldo-keto reductase family 1 member C4	AKR1C4	15	7	42.7	37.066	234200000	41	1950	16
P17568	NADH dehydrogenase [ubiquinone] 1 beta subcomplex subunit 7	NDUFB7	2	2	14.6	16.402	10513000	5	0	0
P17612	cAMP-dependent protein kinase catalytic subunit alpha	PRKACA	9	9	22.5	40.589	53055000	17	0	0
P17655	Calpain-2 catalytic subunit	CAPN2	15	14	23.6	79.994	79677000	45	1953	580
P17661	Desmin	DES	16	11	30.6	53.535	13827000	18	0	0
P17693	HLA class I histocompatibility antigen, alpha chain G	HLA-G	3	1	8.6	38.224	18067000	4	0	0
P17735	Tyrosine aminotransferase	TAT	10	10	23.3	50.399	29478000	35	1955	63
P17812	CTP synthase 1	CTPS1	9	8	16.4	66.69	94383000	13	0	0
P17813-2	Endoglin	ENG	5	5	10.1	67.541	40699000	14	0	0
P17858	6-phosphofructokinase, liver type	PFKL	23	17	32.3	85.018	246350000	100	1562	30
P17931	Galectin-3	LGALS3	8	8	28	26.152	280780000	33	0	0
P17987	T-complex protein 1 subunit alpha	TCP1	22	22	41.9	60.343	344560000	77	1968	23
P18031	Tyrosine-protein phosphatase non-receptor type 1	PTPN1	5	5	10.8	49.966	6734800	12	0	0
P18077	60S ribosomal protein L35a	RPL35A	6	6	46.4	12.538	117230000	30	0	0
P18084	Integrin beta-5	ITGB5	5	5	5.6	88.053	20259000	12	0	0
P18085	ADP-ribosylation factor 4	ARF4	9	6	52.8	20.511	112590000	41	1973	22
P18124	60S ribosomal protein L7	RPL7	15	15	55.6	29.225	271970000	65	1977	187
P18206-2	Vinculin	VCL	70	70	66.3	116.72	1219400000	426	1978	74
P18283	Glutathione peroxidase 2	GPX2	6	6	26.3	21.954	8397100	11	0	0
P18428	Lipopolysaccharide-binding protein	LBP	3	3	7.1	53.383	27829000	9	0	0
P18583-6	Protein SON	SON	6	6	4.3	228.18	27024000	13	1994	1034
P18669	Phosphoglycerate mutase 1	PGAM1	13	8	65.7	28.804	864460000	147	1895	126
P18859	ATP synthase-coupling factor 6, mitochondrial	ATP5J	1	1	17.6	12.587	1033200	1	0	0
P19105	Myosin regulatory light chain 12A	MYL12A	10	4	66.7	19.794	869640000	64	820	24
P19224	UDP-glucuronosyltransferase 1-6	UGT1A6	18	12	31.4	60.75	574460000	109	986	42
P19338	Nucleolin	NCL	17	17	21.5	76.613	841140000	89	0	0
P19367-4	Hexokinase-1	HK1	34	28	37.9	101.08	155060000	98	430	443
P19387	DNA-directed RNA polymerase II subunit RPB3	POLR2C	3	3	10.9	31.441	7095300	7	0	0
P19397	Leukocyte surface antigen CD53	CD53	1	1	3.7	24.341	6590400	5	0	0
P19404	NADH dehydrogenase [ubiquinone] flavoprotein 2, mitochondrial	NDUFV2	4	4	16.1	27.391	20901000	10	0	0
P19440	Gamma-glutamyltranspeptidase 1	GGT1	16	4	27.4	61.409	147760000	51	2001	458
P19474	E3 ubiquitin-protein ligase TRIM21	TRIM21	6	6	12.4	54.169	14728000	13	0	0
P19623	Spermidine synthase	SRM	5	5	17.2	33.824	12306000	19	2002	140
P19652	Alpha-1-acid glycoprotein 2	ORM2	4	3	22.9	23.602	9804700	13	2004	129
P19784	Casein kinase II subunit alpha	CSNK2A2	6	6	20.9	41.213	8557000	13	0	0
P19827	Inter-alpha-trypsin inhibitor heavy chain H1	ITIH1	14	12	18.8	101.39	153470000	44	364	557
P19838	Nuclear factor NF-kappa-B p105 subunit	NFKB1	8	8	8	105.35	7815500	13	0	0
P19878-2	Neutrophil cytosol factor 2	NCF2	1	1	3.6	47.515	1391300	3	0	0
P19971	Thymidine phosphorylase	TYMP	20	20	47.3	49.955	616740000	91	2011	346
P20039	HLA class II histocompatibility antigen, DRB1-11 beta chain	HLA-DRB1	10	1	32.3	30.16	113790000	8	0	0
P20042	Eukaryotic translation initiation factor 2 subunit 2	EIF2S2	1	1	2.7	38.388	1328900	2	0	0
P20290-2	Transcription factor BTF3	BTF3	2	2	9.9	17.699	342820	4	0	0
P20292	Arachidonate 5-lipoxygenase-activating protein	ALOX5AP	2	2	13	18.157	16737000	3	0	0
P20338	Ras-related protein Rab-4A	RAB4A	4	2	19.7	24.389	8197700	10	0	0
P20340	Ras-related protein Rab-6A	RAB6A	8	7	45.7	23.593	209130000	35	2012	151
P20592	Interferon-induced GTP-binding protein Mx2	MX2	3	3	3.6	82.088	2119700	3	0	0
P20618	Proteasome subunit beta type-1	PSMB1	8	8	43.2	26.489	370970000	48	2014	172
P20645	Cation-dependent mannose-6-phosphate receptor	M6PR	4	4	17.7	30.993	25560000	12	2016	142
P20674	Cytochrome c oxidase subunit 5A, mitochondrial	COX5A	4	4	31.3	16.762	63681000	21	712	82
P20700	Lamin-B1	LMNB1	33	30	52.2	66.408	592920000	151	2017	249
P20701-3	Integrin alpha-L	ITGAL	7	7	6.2	119.22	11104000	16	0	0
P20702	Integrin alpha-X	ITGAX	6	5	5	127.83	12382000	10	0	0
P20774	Mimecan	OGN	10	10	26.2	33.922	409460000	31	0	0
P20839-2	Inosine-5-monophosphate dehydrogenase 1	IMPDH1	4	1	5.7	52.597	3977800	2	0	0
P20933	N(4)-(beta-N-acetylglucosaminyl)-L-asparaginase	AGA	4	4	16.8	37.208	19676000	13	2023	276
P21127-8	Cyclin-dependent kinase 11B	CDK11B	4	4	4.8	90.255	33641000	10	0	0
P21266	Glutathione S-transferase Mu 3	GSTM3	14	12	48	26.559	36624000	53	2024	109
P21281	V-type proton ATPase subunit B, brain isoform	ATP6V1B2	13	13	28.8	56.5	44979000	33	2026	127
P21283	V-type proton ATPase subunit C 1	ATP6V1C1	14	14	35.1	43.941	49134000	35	0	0
P21333-2	Filamin-A	FLNA	109	96	51	280.01	2786100000	501	2029	297
P21397	Amine oxidase [flavin-containing] A	MAOA	19	16	38.1	59.681	489140000	106	2037	134
P21399	Cytoplasmic aconitate hydratase	ACO1	34	34	43.2	98.398	692950000	141	2041	100
P21549	Serine--pyruvate aminotransferase	AGXT	16	16	46.2	43.009	4455700000	317	2048	38
P21589-2	5-nucleotidase	NT5E	14	14	29.2	57.948	53501000	43	2055	105
P21695-2	Glycerol-3-phosphate dehydrogenase [NAD(+)], cytoplasmic	GPD1	17	16	46.9	35.139	186710000	80	2058	158
P21757-2	Macrophage scavenger receptor types I and II	MSR1	2	2	5	39.583	3612900	2	0	0
P21796	Voltage-dependent anion-selective channel protein 1	VDAC1	15	15	56.9	30.772	2432500000	160	2060	129
P21912	Succinate dehydrogenase [ubiquinone] iron-sulfur subunit, mitochondrial	SDHB	16	16	56.4	31.629	189390000	76	2061	71
P21953	2-oxoisovalerate dehydrogenase subunit beta, mitochondrial	BCKDHB	7	7	19.9	43.122	21524000	18	2067	71
P21964-2	Catechol O-methyltransferase	COMT	9	9	43.4	24.449	151610000	28	2069	102
P21980	Protein-glutamine gamma-glutamyltransferase 2	TGM2	27	27	42.9	77.328	626920000	126	2071	227
P22033	Methylmalonyl-CoA mutase, mitochondrial	MUT	25	25	39.3	83.134	331160000	108	2076	159
P22059	Oxysterol-binding protein 1	OSBP	11	11	12.5	89.42	24771000	28	0	0
P22061	Protein-L-isoaspartate(D-aspartate) O-methyltransferase	PCMT1	9	9	44.5	24.636	200870000	42	745	99
P22102	Trifunctional purine biosynthetic protein adenosine-3	GART	18	18	18.7	107.77	37355000	30	0	0
P22105	Tenascin-X	TNXB	73	73	27.4	464.32	283140000	208	2082	791
P22307	Non-specific lipid-transfer protein	SCP2	22	11	44.4	58.993	358640000	163	2086	21
P22309	UDP-glucuronosyltransferase 1-1	UGT1A1	10	4	19.5	59.591	33350000	23	986	320
P22310	UDP-glucuronosyltransferase 1-4	UGT1A4	12	4	25.7	60.024	173150000	45	986	44
P22314	Ubiquitin-like modifier-activating enzyme 1	UBA1	27	27	25.5	117.85	577760000	126	2098	539
P22352	Glutathione peroxidase 3	GPX3	7	7	30.5	25.552	73352000	46	2101	174
P22392-2	Nucleoside diphosphate kinase B	NME2	14	3	67	30.137	1048000000	130	607	41
P22413	Ectonucleotide pyrophosphatase/phosphodiesterase family member 1	ENPP1	12	12	12.4	104.92	28974000	24	2104	402
P22570-4	NADPH:adrenodoxin oxidoreductase, mitochondrial	FDXR	5	5	12.8	48.056	14581000	12	0	0
P22626	Heterogeneous nuclear ribonucleoproteins A2/B1	HNRNPA2B1	10	10	26.9	37.429	164290000	36	0	0
P22695	Cytochrome b-c1 complex subunit 2, mitochondrial	UQCRC2	19	19	47.7	48.442	493500000	91	2105	119
P22760	Arylacetamide deacetylase	AADAC	10	10	23.1	45.733	198310000	36	2108	351
P22792	Carboxypeptidase N subunit 2	CPN2	4	4	6.8	60.556	2696200	4	0	0
P22830	Ferrochelatase, mitochondrial	FECH	12	12	28.4	47.862	81676000	31	0	0
P22897	Macrophage mannose receptor 1	MRC1	20	20	14.3	166.01	56686000	44	2109	433
P23083	Ig heavy chain V-I region V35		4	3	38.5	13.009	40406000	18	2113	67
P23141	Liver carboxylesterase 1	CES1	26	26	59.8	62.52	4378200000	285	2114	282
P23142-4	Fibulin-1	FBLN1	8	2	10.7	74.433	14764000	6	0	0
P23193-2	Transcription elongation factor A protein 1	TCEA1	1	1	3.2	31.664	904110	1	0	0
P23219-3	Prostaglandin G/H synthase 1	PTGS1	3	3	6.7	61.929	2145900	6	0	0
P23229-4	Integrin alpha-6	ITGA6	13	13	12.5	119.09	16315000	18	0	0
P23246-2	Splicing factor, proline- and glutamine-rich	SFPQ	14	13	21.2	72.262	115780000	62	2124	469
P23284	Peptidyl-prolyl cis-trans isomerase B	PPIB	14	13	55.1	23.742	1378300000	128	2127	101
P23368	NAD-dependent malic enzyme, mitochondrial	ME2	12	12	22.4	65.443	126060000	40	2130	38
P23378	Glycine dehydrogenase [decarboxylating], mitochondrial	GLDC	20	20	23.9	112.73	115910000	65	2132	78
P23381	Tryptophan--tRNA ligase, cytoplasmic	WARS	18	18	37.6	53.165	149330000	52	2134	42
P23396	40S ribosomal protein S3	RPS3	17	17	68.3	26.688	829920000	132	2136	127
P23434	Glycine cleavage system H protein, mitochondrial	GCSH	1	1	5.8	18.884	52462000	4	0	0
P23469-3	Receptor-type tyrosine-protein phosphatase epsilon	PTPRE	2	2	3.4	71.381	325010	2	0	0
P23526	Adenosylhomocysteinase	AHCY	22	22	48.1	47.716	1009200000	213	2139	29
P23528	Cofilin-1	CFL1	12	9	53	18.502	294210000	91	516	115
P23634-5	Plasma membrane calcium-transporting ATPase 4	ATP2B4	11	6	10.2	124.01	26166000	20	441	682
P23786	Carnitine O-palmitoyltransferase 2, mitochondrial	CPT2	33	32	51.1	73.776	673060000	157	2145	43
P23919	Thymidylate kinase	DTYMK	5	5	24.5	23.819	6058000	9	0	0
P23921	Ribonucleoside-diphosphate reductase large subunit	RRM1	4	4	4.2	90.069	23633000	7	0	0
P24043	Laminin subunit alpha-2	LAMA2	13	13	4.5	343.9	6679900	16	0	0
P24158	Myeloblastin	PRTN3	2	2	7.8	27.807	5919700	6	0	0
P24298	Alanine aminotransferase 1	GPT	19	19	45.8	54.636	589620000	96	2153	26
P24534	Elongation factor 1-beta	EEF1B2	6	6	30.7	24.763	51133000	22	0	0
P24557-2	Thromboxane-A synthase	TBXAS1	7	7	15.7	52.995	9934900	14	295	214
P24666	Low molecular weight phosphotyrosine protein phosphatase	ACP1	7	3	49.4	18.042	71040000	24	2158	92
P24752	Acetyl-CoA acetyltransferase, mitochondrial	ACAT1	21	19	58.8	45.199	3119700000	278	517	91
P24821	Tenascin	TNC	34	8	18.6	240.85	212230000	98	2165	880
P24821-6	Tenascin	TNC	27	1	20.3	171.36	9366900	10	2165	880
P24844	Myosin regulatory light polypeptide 9	MYL9	7	1	48.3	19.827	14215000	3	820	25
P24928	DNA-directed RNA polymerase II subunit RPB1	POLR2A	9	9	4.4	217.17	9443600	13	0	0
P24941-2	Cyclin-dependent kinase 2	CDK2	4	2	15.2	30.035	2947200	5	0	0
P25205	DNA replication licensing factor MCM3	MCM3	13	13	16.2	90.98	48594000	27	196	426
P25311	Zinc-alpha-2-glycoprotein	AZGP1	13	13	41.3	34.258	76647000	41	2170	71
P25325	3-mercaptopyruvate sulfurtransferase	MPST	17	16	72.7	33.178	985000000	122	2172	75
P25398	40S ribosomal protein S12	RPS12	6	6	53	14.515	137570000	37	2173	60
P25685	DnaJ homolog subfamily B member 1	DNAJB1	6	5	17.6	38.044	15606000	10	0	0
P25705	ATP synthase subunit alpha, mitochondrial	ATP5A1	28	28	53.7	59.75	2963000000	292	2174	51
P25774	Cathepsin S	CTSS	6	6	15.4	37.495	66886000	25	0	0
P25786	Proteasome subunit alpha type-1	PSMA1	14	14	56.3	29.555	289520000	80	2181	26
P25787	Proteasome subunit alpha type-2	PSMA2	9	9	39.3	25.898	123740000	34	2182	79
P25788-2	Proteasome subunit alpha type-3	PSMA3	13	13	47.6	27.647	302640000	66	2183	28
P25789	Proteasome subunit alpha type-4	PSMA4	11	11	48.3	29.483	482920000	118	2185	72
P25815	Protein S100-P	S100P	2	2	24.2	10.4	42243000	6	0	0
P26006	Integrin alpha-3	ITGA3	3	3	2.6	116.61	1166100	4	0	0
P26038	Moesin	MSN	40	28	55.6	67.819	760180000	196	1901	12
P26196	Probable ATP-dependent RNA helicase DDX6	DDX6	6	6	12.8	54.416	13224000	16	0	0
P26373	60S ribosomal protein L13	RPL13	7	7	30.3	24.261	215490000	31	2197	155
P26440	Isovaleryl-CoA dehydrogenase, mitochondrial	IVD	17	17	43	46.319	419470000	105	803	231
P26447	Protein S100-A4	S100A4	5	5	36.6	11.728	79651000	50	2198	12
P26572	Alpha-1,3-mannosyl-glycoprotein 2-beta-N-acetylglucosaminyltransferase	MGAT1	4	4	9.2	50.878	3547600	11	2200	404
P26583	High mobility group protein B2	HMGB2	3	3	17.7	24.033	2186500	5	2201	132
P26599	Polypyrimidine tract-binding protein 1	PTBP1	9	6	17.7	57.221	41202000	25	0	0
P26639	Threonine--tRNA ligase, cytoplasmic	TARS	27	27	40.1	83.434	125650000	95	2202	60
P26640	Valine--tRNA ligase	VARS	35	35	31.1	140.47	148590000	109	2206	296
P26641	Elongation factor 1-gamma	EEF1G	19	19	31.1	50.118	527950000	83	177	213
P26885	Peptidyl-prolyl cis-trans isomerase FKBP2	FKBP2	3	3	19	15.649	17069000	9	2213	96
P27105	Erythrocyte band 7 integral membrane protein	STOM	12	12	43.4	31.73	592740000	81	2215	228
P27144	GTP:AMP phosphotransferase AK4, mitochondrial	AK4	9	9	37.2	25.268	78993000	45	2217	53
P27169	Serum paraoxonase/arylesterase 1	PON1	9	9	34.4	39.731	172870000	70	2218	88
P27216	Annexin A13	ANXA13	9	8	29.1	35.415	48943000	33	2219	30
P27338	Amine oxidase [flavin-containing] B	MAOB	25	22	49.6	58.762	1167300000	254	2220	17
P27348	14-3-3 protein theta	YWHAQ	12	7	40.4	27.764	55948000	27	2230	22
P27449	V-type proton ATPase 16 kDa proteolipid subunit	ATP6V0C	2	2	16.1	15.736	15054000	5	2234	44
P27487	Dipeptidyl peptidase 4	DPP4	20	20	26.4	88.278	167740000	86	2235	348
P27635	60S ribosomal protein L10	RPL10	10	2	43	24.604	162860000	36	635	102
P27658	Collagen alpha-1(VIII) chain	COL8A1	2	2	2.4	73.363	3911200	4	2240	364
P27694	Replication protein A 70 kDa DNA-binding subunit	RPA1	12	12	17.7	68.137	31598000	26	0	0
P27708	CAD protein	CAD	31	27	15.8	242.98	50284000	55	2241	766
P27797	Calreticulin	CALR	16	16	45.1	48.141	2819900000	175	2243	122
P27824	Calnexin	CANX	19	19	27.5	67.567	667090000	121	120	109
P27986	Phosphatidylinositol 3-kinase regulatory subunit alpha	PIK3R1	6	3	7.9	83.597	6549000	13	0	0
P28062-2	Proteasome subunit beta type-8	PSMB8	9	9	39	29.769	132660000	35	2245	113
P28066	Proteasome subunit alpha type-5	PSMA5	9	9	48.1	26.411	334150000	57	2249	59
P28070	Proteasome subunit beta type-4	PSMB4	6	6	37.9	29.204	136990000	52	2251	50
P28072	Proteasome subunit beta type-6	PSMB6	7	7	30.5	25.357	135710000	36	2255	198
P28074	Proteasome subunit beta type-5	PSMB5	10	10	39.9	28.48	61550000	32	2256	145
P28161	Glutathione S-transferase Mu 2	GSTM2	11	2	43.1	25.744	2477600	8	1637	35
P28288	ATP-binding cassette sub-family D member 3	ABCD3	19	19	29.9	75.475	284640000	67	2257	254
P28330	Long-chain specific acyl-CoA dehydrogenase, mitochondrial	ACADL	10	10	23.5	47.655	18535000	26	2262	161
P28331	NADH-ubiquinone oxidoreductase 75 kDa subunit, mitochondrial	NDUFS1	26	26	40.3	79.467	204160000	122	2264	77
P28332	Alcohol dehydrogenase 6	ADH6	11	10	28	39.088	693580000	145	2274	51
P28482	Mitogen-activated protein kinase 1	MAPK1	13	10	34.7	41.389	38181000	29	513	108
P28838-2	Cytosol aminopeptidase	LAP3	26	26	55.7	52.771	1924500000	205	2278	140
P28845	Corticosteroid 11-beta-dehydrogenase isozyme 1	HSD11B1	10	10	34.9	32.401	299700000	78	2286	50
P28907-2	ADP-ribosyl cyclase 1	CD38	2	2	15.6	13.788	1061700	4	0	0
P29144	Tripeptidyl-peptidase 2	TPP2	28	28	22.2	138.35	207520000	79	2290	304
P29218	Inositol monophosphatase 1	IMPA1	11	11	40.1	30.188	78757000	40	2294	53
P29350	Tyrosine-protein phosphatase non-receptor type 6	PTPN6	14	14	23.9	67.56	56274000	32	0	0
P29466-3	Caspase-1	CASP1	3	3	9.3	35.019	2455000	4	0	0
P29590-11	Protein PML	PML	7	7	7.7	92.563	32515000	16	0	0
P29622	Kallistatin	SERPINA4	7	7	17.3	48.541	26684000	13	0	0
P29692	Elongation factor 1-delta	EEF1D	9	1	42.7	31.121	159470000	42	533	29
P29692-3	Elongation factor 1-delta	EEF1D	9	1	45.5	28.558	246940	1	533	29
P29728-2	2-5-oligoadenylate synthase 2	OAS2	6	6	10.6	78.786	10413000	13	0	0
P29966	Myristoylated alanine-rich C-kinase substrate	MARCKS	3	3	13.3	31.554	950730	5	0	0
P29992	Guanine nucleotide-binding protein subunit alpha-11	GNA11	8	5	22.6	42.123	27647000	16	0	0
P30038	Delta-1-pyrroline-5-carboxylate dehydrogenase, mitochondrial	ALDH4A1	29	29	60	61.719	2203400000	300	2297	61
P30039	Phenazine biosynthesis-like domain-containing protein	PBLD	11	11	40.3	31.785	316210000	63	2302	42
P30040	Endoplasmic reticulum resident protein 29	ERP29	12	12	49.4	28.993	458440000	94	2305	102
P30041	Peroxiredoxin-6	PRDX6	15	15	73.7	25.035	1549400000	97	2308	116
P30042	ES1 protein homolog, mitochondrial	C21orf33	5	5	24.3	28.17	181910000	26	2309	87
P30043	Flavin reductase (NADPH)	BLVRB	6	6	35.9	22.119	214420000	64	2310	87
P30044-2	Peroxiredoxin-5, mitochondrial	PRDX5	9	9	73.5	17.031	107600000	38	2313	131
P30046	D-dopachrome decarboxylase	DDT	6	6	52.5	12.712	344990000	27	2314	115
P30047	GTP cyclohydrolase 1 feedback regulatory protein	GCHFR	2	2	48.8	9.6981	10773000	7	2315	12
P30049	ATP synthase subunit delta, mitochondrial	ATP5D	2	2	13.7	17.49	39910000	12	0	0
P30050	60S ribosomal protein L12	RPL12	9	9	57.6	17.818	596930000	47	0	0
P30084	Enoyl-CoA hydratase, mitochondrial	ECHS1	19	19	59.7	31.387	1565300000	186	2317	103
P30086	Phosphatidylethanolamine-binding protein 1	PEBP1	12	12	82.9	21.057	4060300000	177	2324	92
P30153	Serine/threonine-protein phosphatase 2A 65 kDa regulatory subunit A alpha isoform	PPP2R1A	12	10	22.6	65.308	44357000	36	2325	208
P30273	High affinity immunoglobulin epsilon receptor subunit gamma	FCER1G	3	3	32.6	9.6674	11455000	10	0	0
P30405	Peptidyl-prolyl cis-trans isomerase F, mitochondrial	PPIF	10	6	31.9	22.04	94470000	26	0	0
P30419-2	Glycylpeptide N-tetradecanoyltransferase 1	NMT1	3	3	9.9	48.14	26758000	11	2326	376
P30453	HLA class I histocompatibility antigen, A-34 alpha chain	HLA-A	13	0	39.7	41.054	385310000	30	1923	162
P30461	HLA class I histocompatibility antigen, B-13 alpha chain	HLA-B	10	0	32.3	40.474	7341600	3	0	0
P30480	HLA class I histocompatibility antigen, B-42 alpha chain	HLA-B	11	0	36.5	40.332	21432000	7	0	0
P30508	HLA class I histocompatibility antigen, Cw-12 alpha chain	HLA-C	11	0	36.6	40.885	77926000	9	0	0
P30511-2	HLA class I histocompatibility antigen, alpha chain F	HLA-F	4	2	15.4	28.588	1827600	5	0	0
P30520	Adenylosuccinate synthetase isozyme 2	ADSS	7	6	16.2	50.097	9951900	16	2327	368
P30533	Alpha-2-macroglobulin receptor-associated protein	LRPAP1	8	8	24.6	41.465	17913000	18	0	0
P30566	Adenylosuccinate lyase	ADSL	11	11	18	54.889	57483000	22	2329	292
P30613-2	Pyruvate kinase PKLR	PKLR	29	27	57.6	58.494	660630000	120	2330	303
P30622-2	CAP-Gly domain-containing linker protein 1	CLIP1	12	12	8	156.78	14095000	22	0	0
P30685	HLA class I histocompatibility antigen, B-35 alpha chain	HLA-B	12	0	39.2	40.455	88647000	16	0	0
P30711	Glutathione S-transferase theta-1	GSTT1	5	4	23.3	27.335	9023000	9	0	0
P30740	Leukocyte elastase inhibitor	SERPINB1	17	17	42.2	42.741	791790000	118	2331	152
P30837	Aldehyde dehydrogenase X, mitochondrial	ALDH1B1	22	19	39.5	57.206	275460000	84	2334	163
P31040	Succinate dehydrogenase [ubiquinone] flavoprotein subunit, mitochondrial	SDHA	21	21	43.4	72.691	1269000000	148	2337	279
P31146	Coronin-1A	CORO1A	14	13	33.2	51.026	179300000	64	2339	322
P31150	Rab GDP dissociation inhibitor alpha	GDI1	21	11	49.2	50.582	95149000	63	454	66
P31153	S-adenosylmethionine synthase isoform type-2	MAT2A	13	10	34.2	43.66	170390000	72	0	0
P31323	cAMP-dependent protein kinase type II-beta regulatory subunit	PRKAR2B	3	1	11	46.302	398790	2	1849	227
P31327	Carbamoyl-phosphate synthase [ammonia], mitochondrial	CPS1	85	81	56.9	164.94	28119000000	1401	2241	96
P31513	Dimethylaniline monooxygenase [N-oxide-forming] 3	FMO3	18	17	36.3	60.033	497090000	106	2368	211
P31689	DnaJ homolog subfamily A member 1	DNAJA1	8	7	18.9	44.868	35276000	22	2369	308
P31930	Cytochrome b-c1 complex subunit 1, mitochondrial	UQCRC1	15	15	39	52.645	355890000	92	2370	116
P31937	3-hydroxyisobutyrate dehydrogenase, mitochondrial	HIBADH	7	7	31.8	35.329	124150000	45	2372	50
P31939	Bifunctional purine biosynthesis protein PURH	ATIC	29	29	61.1	64.615	293960000	113	2377	60
P31942-2	Heterogeneous nuclear ribonucleoprotein H3	HNRNPH3	6	5	22.1	35.238	259370000	19	0	0
P31944	Caspase-14	CASP14	3	3	12.4	27.679	4186600	4	0	0
P31946-2	14-3-3 protein beta/alpha	YWHAB	13	5	48.4	27.85	170740000	64	2230	22
P31947-2	14-3-3 protein sigma	SFN	10	7	45.8	24.336	102680000	53	2230	123
P31948	Stress-induced-phosphoprotein 1	STIP1	22	22	37.8	62.639	81186000	55	0	0
P31949	Protein S100-A11	S100A11	6	6	55.2	11.74	285140000	22	2388	43
P31995-4	Low affinity immunoglobulin gamma Fc region receptor II-c	FCGR2C	2	2	11.5	25.907	1609900	7	0	0
P31997	Carcinoembryonic antigen-related cell adhesion molecule 8	CEACAM8	3	2	9.2	38.153	2792100	8	0	0
P32119	Peroxiredoxin-2	PRDX2	9	8	40.4	21.892	1743500000	81	0	0
P32189-1	Glycerol kinase	GK	12	9	22.9	57.488	50835000	34	2389	243
P32320	Cytidine deaminase	CDA	3	3	30.1	16.185	8477200	11	0	0
P32322-2	Pyrroline-5-carboxylate reductase 1, mitochondrial	PYCR1	6	5	27.5	33.34	26689000	20	155	121
P32455	Interferon-induced guanylate-binding protein 1	GBP1	14	11	23.3	67.93	82210000	48	2390	22
P32456	Interferon-induced guanylate-binding protein 2	GBP2	7	3	10	67.208	4798700	7	452	367
P32754	4-hydroxyphenylpyruvate dioxygenase	HPD	22	1	59.8	44.934	2284500000	199	2391	40
P32929	Cystathionine gamma-lyase	CTH	16	16	46.7	44.508	464670000	142	2399	110
P33121	Long-chain-fatty-acid--CoA ligase 1	ACSL1	27	24	38.5	77.942	536300000	197	2402	227
P33176	Kinesin-1 heavy chain	KIF5B	12	12	13.9	109.68	19527000	26	2408	105
P33897	ATP-binding cassette sub-family D member 1	ABCD1	3	3	4.6	82.936	1986700	4	0	0
P33908	Mannosyl-oligosaccharide 1,2-alpha-mannosidase IA	MAN1A1	7	7	10.6	72.968	27157000	18	0	0
P33947-2	ER lumen protein retaining receptor 2	KDELR2	2	2	10.2	21.241	9587900	7	0	0
P33991	DNA replication licensing factor MCM4	MCM4	8	8	10.2	96.557	4325000	13	2410	288
P33993	DNA replication licensing factor MCM7	MCM7	9	9	12.5	81.307	4534500	15	0	0
P34059	N-acetylgalactosamine-6-sulfatase	GALNS	6	5	10.3	58.025	9538000	9	2412	391
P34896-2	Serine hydroxymethyltransferase, cytosolic	SHMT1	21	13	50	49.027	589020000	106	807	21
P34897-3	Serine hydroxymethyltransferase, mitochondrial	SHMT2	16	15	35.4	53.454	228730000	62	2414	35
P34913	Bifunctional epoxide hydrolase 2	EPHX2	22	22	54.6	62.615	267470000	130	2418	67
P34932	Heat shock 70 kDa protein 4	HSPA4	35	31	41.4	94.33	185790000	141	444	157
P35218	Carbonic anhydrase 5A, mitochondrial	CA5A	4	4	15.4	34.75	7963500	8	0	0
P35221	Catenin alpha-1	CTNNA1	24	24	29.7	100.07	226690000	85	2435	144
P35232	Prohibitin	PHB	13	13	50	29.804	1110500000	111	0	0
P35237	Serpin B6	SERPINB6	12	11	34.6	42.621	143380000	58	2438	53
P35240-4	Merlin	NF2	2	2	3.7	59.095	1694500	2	0	0
P35241	Radixin	RDX	29	15	42.4	68.563	154170000	52	1901	12
P35250-2	Replication factor C subunit 2	RFC2	4	4	15.6	35.243	1929100	4	0	0
P35268	60S ribosomal protein L22	RPL22	5	5	48.4	14.787	295670000	25	2445	34
P35270	Sepiapterin reductase	SPR	11	11	50.6	28.048	51037000	40	2446	179
P35442	Thrombospondin-2	THBS2	13	11	12.7	129.99	41693000	27	0	0
P35504	UDP-glucuronosyltransferase 1-5	UGT1A5	8	0	15	60.07	305340	4	986	205
P35520	Cystathionine beta-synthase	CBS	16	16	25	60.586	224000000	59	0	0
P35542	Serum amyloid A-4 protein	SAA4	3	3	21.5	14.746	9651700	12	2455	35
P35555	Fibrillin-1	FBN1	16	16	5.7	312.24	46225000	27	0	0
P35558	Phosphoenolpyruvate carboxykinase, cytosolic [GTP]	PCK1	17	16	31	69.194	64219000	61	2456	60
P35573	Glycogen debranching enzyme	AGL	57	57	41.2	174.76	640020000	223	2462	15
P35579	Myosin-9	MYH9	111	82	50.5	226.53	4764500000	870	2471	86
P35580	Myosin-10	MYH10	91	60	39.6	229	823380000	260	2471	90
P35611-2	Alpha-adducin	ADD1	4	4	6.3	69.984	14966000	10	0	0
P35613-2	Basigin	BSG	6	6	27.9	29.221	95976000	15	0	0
P35625	Metalloproteinase inhibitor 3	TIMP3	2	2	8.1	24.145	1793200	2	0	0
P35637-2	RNA-binding protein FUS	FUS	4	2	8.2	53.354	25445000	16	719	320
P35658-2	Nuclear pore complex protein Nup214	NUP214	6	6	3.5	212.57	8029400	14	0	0
P35659-2	Protein DEK	DEK	2	2	6.5	38.704	2583400	4	0	0
P35749	Myosin-11	MYH11	72	47	34.9	227.34	313700000	151	2484	90
P35813	Protein phosphatase 1A	PPM1A	11	9	31.9	42.447	48439000	24	2529	112
P35858	Insulin-like growth factor-binding protein complex acid labile subunit	IGFALS	3	3	5.6	66.034	2242400	5	0	0
P35998	26S protease regulatory subunit 7	PSMC2	18	18	44.1	48.633	75915000	55	2533	299
P36222	Chitinase-3-like protein 1	CHI3L1	7	7	23.5	42.625	15035000	13	0	0
P36269	Gamma-glutamyltransferase 5	GGT5	11	11	24.6	62.26	128840000	45	2534	243
P36404	ADP-ribosylation factor-like protein 2	ARL2	4	4	27.2	20.878	2360000	5	0	0
P36507	Dual specificity mitogen-activated protein kinase kinase 2	MAP2K2	5	3	12.2	44.424	5910400	4	0	0
P36537	UDP-glucuronosyltransferase 2B10	UGT2B10	13	4	22.5	60.773	205350000	64	2535	90
P36542	ATP synthase subunit gamma, mitochondrial	ATP5C1	12	1	37.6	32.996	152650000	82	147	129
P36543	V-type proton ATPase subunit E 1	ATP6V1E1	8	8	31.9	26.145	31634000	30	2539	54
P36551	Coproporphyrinogen-III oxidase, mitochondrial	CPOX	13	13	30.6	50.151	41282000	27	0	0
P36578	60S ribosomal protein L4	RPL4	16	16	37.7	47.697	167490000	60	2543	95
P36871	Phosphoglucomutase-1	PGM1	32	32	61	61.448	3507700000	296	2546	225
P36955	Pigment epithelium-derived factor	SERPINF1	15	15	34	46.312	71723000	37	2551	188
P36957	Dihydrolipoyllysine-residue succinyltransferase component of 2-oxoglutarate dehydrogenase complex, mitochondrial	DLST	15	15	32.9	48.755	719440000	83	2552	247
P36959	GMP reductase 1	GMPR	3	1	8.4	37.418	897640	4	0	0
P36969-2	Phospholipid hydroperoxide glutathione peroxidase, mitochondrial	GPX4	9	9	51.8	19.525	86006000	49	2557	14
P37059	Estradiol 17-beta-dehydrogenase 2	HSD17B2	7	7	17.3	42.785	55127000	29	2560	220
P37235	Hippocalcin-like protein 1	HPCAL1	8	4	39.9	22.313	40750000	25	2563	131
P37268	Squalene synthase	FDFT1	7	7	18.2	48.115	6113100	15	2565	31
P37802	Transgelin-2	TAGLN2	10	10	56.8	22.391	400390000	71	2568	85
P37837	Transaldolase	TALDO1	17	17	47.5	37.54	1464100000	158	2573	11
P38117	Electron transfer flavoprotein subunit beta	ETFB	12	12	49	27.843	394240000	116	2577	38
P38435-2	Vitamin K-dependent gamma-carboxylase	GGCX	9	9	12.7	80.988	34747000	19	2579	522
P38571-2	Lysosomal acid lipase/cholesteryl ester hydrolase	LIPA	4	4	13.7	39.111	20696000	15	0	0
P38646	Stress-70 protein, mitochondrial	HSPA9	37	36	53.3	73.68	3505700000	319	2580	103
P38919	Eukaryotic initiation factor 4A-III	EIF4A3	17	14	36.3	46.871	80080000	29	2590	183
P39019	40S ribosomal protein S19	RPS19	12	12	64.8	16.06	279520000	90	2591	75
P39023	60S ribosomal protein L3	RPL3	22	22	48.6	46.108	415760000	92	2593	53
P39059	Collagen alpha-1(XV) chain	COL15A1	7	7	6.3	141.72	13335000	11	2598	1141
P39060-2	Collagen alpha-1(XVIII) chain	COL18A1	13	13	8.5	135.76	152910000	41	0	0
P39656	Dolichyl-diphosphooligosaccharide--protein glycosyltransferase 48 kDa subunit	DDOST	16	16	34.2	50.8	583870000	86	0	0
P40121-2	Macrophage-capping protein	CAPG	8	8	30.6	36.856	188040000	47	2600	107
P40222	Alpha-taxilin	TXLNA	2	2	3.3	61.89	1456400	3	0	0
P40227	T-complex protein 1 subunit zeta	CCT6A	22	22	43.9	58.024	493300000	89	2602	46
P40261	Nicotinamide N-methyltransferase	NNMT	9	9	34.8	29.574	129280000	51	2604	205
P40306	Proteasome subunit beta type-10	PSMB10	6	6	23.4	28.936	64135000	25	2605	102
P40429	60S ribosomal protein L13a	RPL13A	13	13	47.3	23.577	101520000	40	2606	118
P40925	Malate dehydrogenase, cytoplasmic	MDH1	18	18	44	36.426	1264800000	128	2607	90
P40926	Malate dehydrogenase, mitochondrial	MDH2	18	18	62.1	35.503	2595200000	245	2609	251
P40938-2	Replication factor C subunit 3	RFC3	1	1	4.6	34.756	1357900	3	0	0
P40939	Trifunctional enzyme subunit alpha, mitochondrial	HADHA	34	34	52	82.999	2511200000	395	2612	76
P41091	Eukaryotic translation initiation factor 2 subunit 3	EIF2S3	15	15	35.6	51.109	83125000	48	0	0
P41218	Myeloid cell nuclear differentiation antigen	MNDA	6	6	13.5	45.836	21055000	11	0	0
P41226	Ubiquitin-like modifier-activating enzyme 7	UBA7	7	7	8.3	111.69	1733900	10	0	0
P41235-7	Hepatocyte nuclear factor 4-alpha	HNF4A	2	2	5.8	43.987	3226500	7	0	0
P41240	Tyrosine-protein kinase CSK	CSK	11	11	26.7	50.704	10521000	16	2626	269
P41250	Glycine--tRNA ligase	GARS	18	18	23.4	83.165	92540000	54	2627	202
P41743	Protein kinase C iota type	PRKCI	1	1	2.3	68.262	1838900	3	0	0
P42025	Beta-centractin	ACTR1B	7	3	25	42.293	12428000	20	2628	48
P42126-2	Enoyl-CoA delta isomerase 1, mitochondrial	ECI1	8	8	33.3	30.895	736630000	66	2631	60
P42224-2	Signal transducer and activator of transcription 1-alpha/beta	STAT1	21	21	33.6	83.042	53365000	57	790	392
P42226-3	Signal transducer and activator of transcription 6	STAT6	10	9	14.2	81.747	11578000	13	2634	379
P42330	Aldo-keto reductase family 1 member C3	AKR1C3	17	6	54.8	36.853	140700000	26	2635	16
P42345	Serine/threonine-protein kinase mTOR	MTOR	4	4	1.5	288.89	1417400	4	0	0
P42356-2	Phosphatidylinositol 4-kinase alpha	PI4KA	2	2	2.3	96.983	1590700	3	0	0
P42357	Histidine ammonia-lyase	HAL	23	23	38.7	72.697	280100000	99	2636	236
P42574	Caspase-3	CASP3	3	3	9.7	31.608	9300200	6	0	0
P42677	40S ribosomal protein S27	RPS27	3	3	38.1	9.461	18368000	9	2641	33
P42704	Leucine-rich PPR motif-containing protein, mitochondrial	LRPPRC	40	40	28.6	157.9	160930000	109	2642	188
P42765	3-ketoacyl-CoA thiolase, mitochondrial	ACAA2	18	5	59.7	41.924	2795500000	220	843	56
P42766	60S ribosomal protein L35	RPL35	5	5	30.1	14.551	22504000	20	0	0
P42785	Lysosomal Pro-X carboxypeptidase	PRCP	8	8	16.3	55.799	51521000	18	2649	468
P42858	Huntingtin	HTT	4	4	1.8	347.6	3621100	6	0	0
P42892-3	Endothelin-converting enzyme 1	ECE1	11	11	18	85.561	10973000	18	0	0
P42898	Methylenetetrahydrofolate reductase	MTHFR	1	1	2	74.596	391870	2	0	0
P43034	Platelet-activating factor acetylhydrolase IB subunit alpha	PAFAH1B1	10	10	29.8	46.637	60407000	28	2650	239
P43121	Cell surface glycoprotein MUC18	MCAM	6	6	10.7	71.607	27823000	16	2651	261
P43155-2	Carnitine O-acetyltransferase	CRAT	19	19	31.6	68.568	142590000	81	2652	102
P43246	DNA mismatch repair protein Msh2	MSH2	5	5	5.5	104.74	42308000	6	0	0
P43304	Glycerol-3-phosphate dehydrogenase, mitochondrial	GPD2	20	20	30	80.852	47277000	62	2656	206
P43358	Melanoma-associated antigen 4	MAGEA4	7	4	18.3	34.899	21021000	26	2661	161
P43405-2	Tyrosine-protein kinase SYK	SYK	3	3	4.7	69.509	1457200	4	0	0
P43490	Nicotinamide phosphoribosyltransferase	NAMPT	15	15	33.6	55.52	175760000	44	2662	368
P43652	Afamin	AFM	7	7	12.2	69.068	15671000	16	0	0
P43686-2	26S protease regulatory subunit 6B	PSMC4	14	13	40.8	43.507	60252000	37	0	0
P45877	Peptidyl-prolyl cis-trans isomerase C	PPIC	3	2	13.7	22.763	7672300	3	0	0
P45880-2	Voltage-dependent anion-selective channel protein 2	VDAC2	11	11	49.8	30.412	739970000	76	0	0
P45954	Short/branched chain specific acyl-CoA dehydrogenase, mitochondrial	ACADSB	13	13	37	47.485	302490000	42	2663	83
P45974-2	Ubiquitin carboxyl-terminal hydrolase 5	USP5	17	15	21.4	93.307	103270000	49	0	0
P46019	Phosphorylase b kinase regulatory subunit alpha, liver isoform	PHKA2	8	8	8.1	138.41	12645000	16	2665	570
P46060	Ran GTPase-activating protein 1	RANGAP1	9	9	16	63.541	15538000	21	0	0
P46063	ATP-dependent DNA helicase Q1	RECQL	5	5	9.1	73.457	9309700	14	2666	160
P46087-3	Putative ribosomal RNA methyltransferase NOP2	NOP2	5	5	9.6	69.614	6134800	9	0	0
P46108	Adapter molecule crk	CRK	7	7	26.3	33.83	8535000	13	0	0
P46109	Crk-like protein	CRKL	4	4	21.8	33.777	9050100	6	2668	110
P46199	Translation initiation factor IF-2, mitochondrial	MTIF2	2	2	2.3	81.316	1306000	2	0	0
P46734-2	Dual specificity mitogen-activated protein kinase kinase 3	MAP2K3	5	2	14.8	36.172	3753400	14	0	0
P46736-2	Lys-63-specific deubiquitinase BRCC36	BRCC3	3	3	10.7	33.149	3157500	4	0	0
P46776	60S ribosomal protein L27a	RPL27A	4	4	27.7	16.561	139990000	23	0	0
P46777	60S ribosomal protein L5	RPL5	16	16	45.8	34.362	404180000	91	2669	73
P46778	60S ribosomal protein L21	RPL21	6	6	25	18.565	164830000	25	2675	31
P46779	60S ribosomal protein L28	RPL28	7	7	38.7	15.747	61695000	34	2677	125
P46781	40S ribosomal protein S9	RPS9	12	12	41.2	22.591	364900000	51	0	0
P46783	40S ribosomal protein S10	RPS10	7	1	35.2	18.898	2256500	3	2678	21
P46821	Microtubule-associated protein 1B	MAP1B	3	2	1.3	270.63	423600	4	0	0
P46926	Glucosamine-6-phosphate isomerase 1	GNPDA1	10	10	45.7	32.668	147480000	63	2681	71
P46934-4	E3 ubiquitin-protein ligase NEDD4	NEDD4	6	4	7.4	104.22	5816000	11	0	0
P46939	Utrophin	UTRN	28	28	9.2	394.46	29591000	45	0	0
P46940	Ras GTPase-activating-like protein IQGAP1	IQGAP1	39	37	24.1	189.25	530850000	141	2686	196
P46952	3-hydroxyanthranilate 3,4-dioxygenase	HAAO	13	13	49.3	32.556	603860000	118	2691	27
P46977	Dolichyl-diphosphooligosaccharide--protein glycosyltransferase subunit STT3A	STT3A	16	15	19.4	80.529	257130000	105	2696	559
P47755	F-actin-capping protein subunit alpha-2	CAPZA2	11	8	57.7	32.949	239370000	39	0	0
P47897	Glutamine--tRNA ligase	QARS	18	17	26.7	87.798	61622000	48	2697	380
P47985	Cytochrome b-c1 complex subunit Rieske, mitochondrial	UQCRFS1	7	7	19	29.668	51993000	24	0	0
P47989	Xanthine dehydrogenase/oxidase	XDH	36	35	27.9	146.42	216710000	125	2700	136
P48047	ATP synthase subunit O, mitochondrial	ATP5O	6	6	25.4	23.277	22370000	26	2709	185
P48059	LIM and senescent cell antigen-like-containing domain protein 1	LIMS1	4	4	12.9	37.251	11468000	5	0	0
P48147	Prolyl endopeptidase	PREP	24	24	38.7	80.699	74427000	60	2711	67
P48163	NADP-dependent malic enzyme	ME1	11	11	24.1	64.149	53449000	25	2713	229
P48444	Coatomer subunit delta	ARCN1	13	13	27	57.21	58820000	37	0	0
P48449	Lanosterol synthase	LSS	18	18	29	83.308	171910000	58	2715	344
P48506	Glutamate--cysteine ligase catalytic subunit	GCLC	14	13	23.1	72.765	65359000	40	2718	571
P48507	Glutamate--cysteine ligase regulatory subunit	GCLM	3	3	12	30.727	9916600	11	0	0
P48637	Glutathione synthetase	GSS	20	20	44.1	52.384	266680000	106	2719	379
P48643	T-complex protein 1 subunit epsilon	CCT5	24	24	37.9	59.67	283360000	110	2722	29
P48681	Nestin	NES	11	11	7.8	177.44	10308000	22	2730	200
P48728	Aminomethyltransferase, mitochondrial	AMT	10	10	25.1	43.946	34222000	29	2731	156
P48735	Isocitrate dehydrogenase [NADP], mitochondrial	IDH2	22	19	45.8	50.909	426870000	106	2734	53
P48739	Phosphatidylinositol transfer protein beta isoform	PITPNB	10	9	39.1	31.54	62625000	34	270	74
P48741	Putative heat shock 70 kDa protein 7	HSPA7	7	1	18.8	40.244	4299200	3	0	0
P48960-2	CD97 antigen	CD97	5	5	10.2	81.742	15115000	13	2740	216
P49137-2	MAP kinase-activated protein kinase 2	MAPKAPK2	2	1	4.1	42.202	1844200	3	0	0
P49189	4-trimethylaminobutyraldehyde dehydrogenase	ALDH9A1	21	21	44.7	53.801	1268300000	175	2741	1
P49207	60S ribosomal protein L34	RPL34	5	5	35.9	13.293	30003000	27	2750	82
P49257	Protein ERGIC-53	LMAN1	18	18	33.3	57.548	491530000	74	2752	354
P49321-2	Nuclear autoantigenic sperm protein	NASP	8	8	14.7	48.804	52992000	20	2755	279
P49326	Dimethylaniline monooxygenase [N-oxide-forming] 5	FMO5	16	15	28	60.22	215950000	89	0	0
P49327	Fatty acid synthase	FASN	85	85	37.6	273.42	3059600000	549	2756	75
P49354	Protein farnesyltransferase/geranylgeranyltransferase type-1 subunit alpha	FNTA	7	7	18.2	44.408	22560000	16	0	0
P49368	T-complex protein 1 subunit gamma	CCT3	27	27	50.5	60.533	292960000	123	2771	133
P49411	Elongation factor Tu, mitochondrial	TUFM	19	19	43.8	49.541	395200000	137	2776	308
P49419-2	Alpha-aminoadipic semialdehyde dehydrogenase	ALDH7A1	24	24	49.5	55.366	1216700000	181	2778	108
P49427	Ubiquitin-conjugating enzyme E2 R1	CDC34	3	2	11	26.736	4642100	6	0	0
P49441	Inositol polyphosphate 1-phosphatase	INPP1	5	5	10.8	43.998	7786300	6	0	0
P49448	Glutamate dehydrogenase 2, mitochondrial	GLUD2	27	7	46.6	61.433	52214000	26	1169	69
P49458	Signal recognition particle 9 kDa protein	SRP9	5	5	52.3	10.112	9183000	12	2785	23
P49459-3	Ubiquitin-conjugating enzyme E2 A	UBE2A	1	1	13	8.8327	5423800	3	0	0
P49585	Choline-phosphate cytidylyltransferase A	PCYT1A	11	11	31.1	41.731	167050000	19	301	190
P49588	Alanine--tRNA ligase, cytoplasmic	AARS	25	25	28	106.81	203420000	107	2786	117
P49589-2	Cysteine--tRNA ligase, cytoplasmic	CARS	17	17	25.9	82.845	53154000	54	56	227
P49591	Serine--tRNA ligase, cytoplasmic	SARS	11	11	22.8	58.777	62157000	34	0	0
P49638	Alpha-tocopherol transfer protein	TTPA	2	2	10.8	31.749	1995600	6	0	0
P49720	Proteasome subunit beta type-3	PSMB3	8	8	42.4	22.949	105620000	33	2790	34
P49721	Proteasome subunit beta type-2	PSMB2	10	10	45.3	22.836	193750000	36	2791	1
P49748	Very long-chain specific acyl-CoA dehydrogenase, mitochondrial	ACADVL	34	34	58.3	70.389	1926500000	276	2793	77
P49754-2	Vacuolar protein sorting-associated protein 41 homolog	VPS41	2	2	2.9	92.845	314500	2	0	0
P49755	Transmembrane emp24 domain-containing protein 10	TMED10	8	8	37.9	24.976	420720000	71	2803	126
P49756	RNA-binding protein 25	RBM25	3	3	3.8	100.18	13223000	10	0	0
P49770	Translation initiation factor eIF-2B subunit beta	EIF2B2	5	5	16	38.989	5953400	10	0	0
P49773	Histidine triad nucleotide-binding protein 1	HINT1	3	3	23.8	13.802	128680000	15	0	0
P49792	E3 SUMO-protein ligase RanBP2	RANBP2	15	13	4.9	358.2	22496000	25	2805	2390
P49821-2	NADH dehydrogenase [ubiquinone] flavoprotein 1, mitochondrial	NDUFV1	15	15	35.6	49.867	90481000	42	645	383
P49863	Granzyme K	GZMK	3	3	14.4	28.882	6350400	6	0	0
P49888	Estrogen sulfotransferase	SULT1E1	1	1	3.1	35.126	1120300	1	0	0
P49913	Cathelicidin antimicrobial peptide	CAMP	2	2	9.4	19.301	6949700	2	0	0
P49914	5-formyltetrahydrofolate cyclo-ligase	MTHFS	6	6	33.5	23.255	43668000	20	2807	190
P49916-2	DNA ligase 3	LIG3	1	1	1.1	106.02	663540	1	0	0
P49959-2	Double-strand break repair protein MRE11A	MRE11A	7	7	14.1	77.641	12557000	14	0	0
P49961-5	Ectonucleoside triphosphate diphosphohydrolase 1	ENTPD1	6	6	15.4	46.179	26736000	11	2808	26
P50053	Ketohexokinase	KHK	13	2	44.3	32.73	34208000	9	0	0
P50053-2	Ketohexokinase	KHK	14	0	46.3	32.523	529880000	70	0	0
P50135	Histamine N-methyltransferase	HNMT	6	6	12.7	33.295	98748000	12	0	0
P50148	Guanine nucleotide-binding protein G(q) subunit alpha	GNAQ	6	3	17.3	42.142	6816000	7	0	0
P50225	Sulfotransferase 1A1	SULT1A1	11	2	35.9	34.165	266080000	38	2809	93
P50281	Matrix metalloproteinase-14	MMP14	4	4	7	65.893	2877400	5	0	0
P50336	Protoporphyrinogen oxidase	PPOX	6	6	14	50.765	9688700	6	2812	235
P50395	Rab GDP dissociation inhibitor beta	GDI2	24	14	54.4	50.663	1205100000	147	454	82
P50416	Carnitine O-palmitoyltransferase 1, liver isoform	CPT1A	22	22	29	88.367	233790000	114	2813	151
P50440-2	Glycine amidinotransferase, mitochondrial	GATM	31	31	79.5	44.883	3559500000	350	2820	98
P50452	Serpin B8	SERPINB8	7	6	20.9	42.766	8408200	10	2829	54
P50453	Serpin B9	SERPINB9	16	16	45.2	42.403	160050000	57	2830	54
P50454	Serpin H1	SERPINH1	11	11	26.6	46.44	125890000	53	2832	235
P50502	Hsc70-interacting protein	ST13	8	8	22.5	41.331	47476000	27	2836	38
P50542-2	Peroxisomal targeting signal 1 receptor	PEX5	2	2	3.5	66.83	1425600	3	0	0
P50552	Vasodilator-stimulated phosphoprotein	VASP	2	2	5.8	39.829	2349000	2	0	0
P50570-2	Dynamin-2	DNM2	17	1	19.5	97.651	59194000	36	2837	560
P50570-5	Dynamin-2	DNM2	17	1	19.9	97.976	7562000	3	2837	564
P50583	Bis(5-nucleosyl)-tetraphosphatase [asymmetrical]	NUDT2	5	5	35.4	16.829	21059000	10	0	0
P50851-2	Lipopolysaccharide-responsive and beige-like anchor protein	LRBA	12	12	5.3	317.7	7584300	21	0	0
P50895	Basal cell adhesion molecule	BCAM	9	9	16.2	67.404	48215000	23	0	0
P50897	Palmitoyl-protein thioesterase 1	PPT1	8	8	23.9	34.193	68841000	28	2838	112
P50990	T-complex protein 1 subunit theta	CCT8	32	32	57.7	59.62	508760000	187	2839	14
P50991	T-complex protein 1 subunit delta	CCT4	25	25	50.1	57.924	359070000	100	2846	81
P51148	Ras-related protein Rab-5C	RAB5C	9	5	50.5	23.482	115460000	56	137	89
P51149	Ras-related protein Rab-7a	RAB7A	12	12	59.9	23.489	215960000	74	2853	25
P51151	Ras-related protein Rab-9A	RAB9A	2	2	13.4	22.837	2117500	6	0	0
P51153	Ras-related protein Rab-13	RAB13	8	5	36.9	22.774	8597400	19	2855	82
P51159-2	Ras-related protein Rab-27A	RAB27A	2	2	8	24.041	3316400	2	0	0
P51178	1-phosphatidylinositol 4,5-bisphosphate phosphodiesterase delta-1	PLCD1	3	3	4.4	85.664	2104900	7	0	0
P51398-2	28S ribosomal protein S29, mitochondrial	DAP3	3	3	11.2	41.044	3642300	4	0	0
P51531-2	Probable global transcription activator SNF2L2	SMARCA2	3	3	1.7	179.28	2509600	5	0	0
P51570	Galactokinase	GALK1	12	12	32.4	42.272	211070000	33	227	307
P51571	Translocon-associated protein subunit delta	SSR4	5	5	36.4	18.998	102960000	27	2857	64
P51572	B-cell receptor-associated protein 31	BCAP31	10	10	37.8	27.991	305690000	74	2858	89
P51580	Thiopurine S-methyltransferase	TPMT	9	9	29	28.18	39911000	37	0	0
P51606	N-acylglucosamine 2-epimerase	RENBP	5	5	10.3	48.83	8635400	10	0	0
P51610-2	Host cell factor 1	HCFC1	11	11	6.3	201.85	31523000	31	15	1880
P51648	Fatty aldehyde dehydrogenase	ALDH3A2	17	16	32	54.847	754980000	140	2862	194
P51649	Succinate-semialdehyde dehydrogenase, mitochondrial	ALDH5A1	21	21	52.5	57.214	997870000	123	2863	89
P51654	Glypican-3	GPC3	5	5	8.4	65.562	14672000	14	2870	216
P51659	Peroxisomal multifunctional enzyme type 2	HSD17B4	38	38	50.5	79.685	1799100000	291	2871	138
P51668	Ubiquitin-conjugating enzyme E2 D1	UBE2D1	2	2	12.2	16.602	10456000	5	0	0
P51687	Sulfite oxidase, mitochondrial	SUOX	16	16	39.1	60.282	226600000	68	2879	272
P51688	N-sulphoglucosamine sulphohydrolase	SGSH	5	5	11.2	56.695	6808700	15	0	0
P51689	Arylsulfatase D	ARSD	4	3	6.7	64.859	5650000	5	554	383
P51692	Signal transducer and activator of transcription 5B	STAT5B	11	2	13.5	89.865	12636000	23	0	0
P51854	Transketolase-like protein 1	TKTL1	13	12	26.7	65.333	76601000	47	2882	27
P51857-2	3-oxo-5-beta-steroid 4-dehydrogenase	AKR1D1	10	10	37.6	32.747	337450000	35	0	0
P51858	Hepatoma-derived growth factor	HDGF	9	8	40	26.788	93194000	44	2884	33
P51884	Lumican	LUM	11	11	31.4	38.429	991190000	84	2885	63
P51888	Prolargin	PRELP	15	15	40.1	43.809	729250000	80	2886	157
P51991-2	Heterogeneous nuclear ribonucleoprotein A3	HNRNPA3	4	4	16	37.029	38757000	19	2888	136
P52272-2	Heterogeneous nuclear ribonucleoprotein M	HNRNPM	31	31	48	73.62	335420000	101	2889	105
P52292	Importin subunit alpha-1	KPNA2	5	5	9.8	57.861	7714900	18	0	0
P52294	Importin subunit alpha-5	KPNA1	5	2	11.2	60.221	4208000	4	0	0
P52597	Heterogeneous nuclear ribonucleoprotein F	HNRNPF	10	8	31.6	45.671	99207000	48	2904	93
P52630-4	Signal transducer and activator of transcription 2	STAT2	6	6	7.1	97.456	5804500	10	2905	515
P52735-3	Guanine nucleotide exchange factor VAV2	VAV2	3	3	3.8	97.031	798130	9	0	0
P52758	Ribonuclease UK114	HRSP12	9	9	86.9	14.494	1493100000	125	2906	39
P52788-2	Spermine synthase	SMS	5	5	16	35.278	7958600	13	2908	129
P52790	Hexokinase-3	HK3	13	11	15.1	99.024	44085000	33	2910	468
P52815	39S ribosomal protein L12, mitochondrial	MRPL12	2	1	12.6	21.348	994480	2	0	0
P52888	Thimet oligopeptidase	THOP1	20	20	27.9	78.839	44676000	43	0	0
P52895	Aldo-keto reductase family 1 member C2	AKR1C2	16	2	47.4	36.735	47353000	8	2912	16
P52907	F-actin-capping protein subunit alpha-1	CAPZA1	9	6	49.7	32.922	100480000	29	2915	59
P52948-6	Nuclear pore complex protein Nup98-Nup96	NUP98	8	8	5.1	186.27	9740200	15	0	0
P53004	Biliverdin reductase A	BLVRA	9	9	29.4	33.428	37402000	36	2916	199
P53007	Tricarboxylate transport protein, mitochondrial	SLC25A1	9	9	27.3	34.012	82789000	42	2917	248
P53370	Nucleoside diphosphate-linked moiety X motif 6	NUDT6	4	4	12.3	35.678	4866500	6	0	0
P53396	ATP-citrate synthase	ACLY	32	32	29.7	120.84	199800000	110	2918	327
P53597	Succinyl-CoA ligase [ADP/GDP-forming] subunit alpha, mitochondrial	SUCLG1	6	6	19.9	36.249	131670000	54	2927	186
P53602	Diphosphomevalonate decarboxylase	MVD	8	8	21.2	43.404	21153000	29	0	0
P53609	Geranylgeranyl transferase type-1 subunit beta	PGGT1B	5	5	12.5	42.368	4567900	6	0	0
P53611	Geranylgeranyl transferase type-2 subunit beta	RABGGTB	5	5	12.4	36.924	9421500	6	0	0
[truncated: 1,783 more rows]
