# Supplementary material for: Quantitative proteomics reveals FLNC as a potential progression marker for the development of hepatocellular carcinoma
Source: Oncotarget. 2016 Sep 9;7(42):68242–52. doi: 10.18632/oncotarget.11921 (PMC5354476; doi:10.18632/oncotarget.11921)
Supplement: Supplementary file 3 [file oncotarget-07-68242-s003.xlsx]

## Sheet: Table S2
Table S2. GO Analysis for Cell Components of the Identified Proteins.
Category	Term	Count	%	PValue	Genes	List Total	Pop Hits	Pop Total	Fold Enrichment	Bonferroni	Benjamini	FDR
GOTERM_CC_FAT	GO:0005829~cytosol	421	1.27545	1.35856e-54	RPL18, FHIT, RPL17, LDHA, RPL19, RPL14, RPL13, RPL15, PGAM1, PGAM2, RPLP2, CTNNB1, FAH, ACTG1, PGPEP1, RPLP0, RPLP1, VPS4B, RPL10, FAU, RPL12, OGT, DDAH2, ROCK2, VPS41, SKP1, PCM1, THY1, JUP, MAPK1, GLUL, NME2, RPS17, NME1, EIF2S1, MAPK3, EIF2S2, RPS15, RPS12, ADSL, MAPK8, TRAPPC3, GGCT, GNAI2, MST4, PABPC1, RPS24, RPSA, GPD1, NPLOC4, HBA2, ACACB, FXR2, RPS5, MLYCD, HGS, GK, AP2S1, RPLP0P6, AP1S3…	1997	1330	12782	2.02605	9.67295e-52	9.67295e-52	2.05345e-51
GOTERM_CC_FAT	GO:0005739~mitochondrion	319	1.16279	4.02583e-50	HCCS, PDP1, TARS2, PNKD, EHHADH, LDHD, STOML2, IARS2, OGDH, ACBD3, COL4A3BP, ABCB10, MRPL37, MRPL38, TMEM14C, OXR1, ACSM2B, AADAT, ACAA2, OPA3, BSG, GATM, SUCLG2, SUCLG1, HKDC1, ACSM2A, MTPAP, SYNJ2BP, NNT, PTRF, ATP5C1, NEK9, YME1L1, MRPL47, MRPL45, SURF1, MRPL46, MDH2, MRPL44, HSD17B10, ACADSB, MTX3, CHKB, ACP6, TMX4, MTX1, SFXN3, SFXN1, SFXN2, MTIF2, HADHA, DTD1, HADHB, IDH2, DIABLO, SUPV3L1, …	1669	1087	12782	2.24752	2.69328e-47	2.69328e-47	6.03438e-47
GOTERM_CC_FAT	GO:0031975~envelope	209	0.63318	5.42006e-30	S100A6, OXA1L, PTGS1, GCAT, GOT2, HTRA2, RAE1, NUP35, ACAA2, OPA1, RAN, NPC1, LETM1, AAAS, ATP5C1, PRODH, LMNB1, LMNB2, MTX2, CHCHD3, ACAT1, TK2, RAC2, COX6B1, NUP54, MSTO1, MAOA, SCD, PHB, MAOB, FDXR, SMAD1, NXF1, VDAC1, CKMT1A, SYNE1, SYNE2, PCNA, GHDC, GK, PARP1, RTN4, ATP5D, CKMT1B, ATP5B, TIMM17B, CDS2, DNAJC11, ATP5L, SYNJ2, TIMM23B, ATP5H, ATP5J, STS, NDUFB10, LYN, SLC25A4, SLC25A5, AIFM1,…	1997	622	12782	2.15068	3.85909e-27	1.92954e-27	8.19239e-27
GOTERM_CC_FAT	GO:0031967~organelle envelope	208	0.63015	9.63043e-30	S100A6, OXA1L, PTGS1, GCAT, GOT2, HTRA2, RAE1, NUP35, ACAA2, OPA1, RAN, NPC1, LETM1, AAAS, ATP5C1, PRODH, LMNB1, LMNB2, MTX2, CHCHD3, ACAT1, TK2, RAC2, COX6B1, NUP54, MSTO1, MAOA, SCD, PHB, MAOB, FDXR, SMAD1, NXF1, VDAC1, SYNE1, CKMT1A, SYNE2, PCNA, GHDC, GK, PARP1, RTN4, ATP5D, CKMT1B, ATP5B, TIMM17B, CDS2, DNAJC11, ATP5L, SYNJ2, TIMM23B, ATP5H, ATP5J, STS, NDUFB10, LYN, SLC25A4, SLC25A5, AIFM1,…	1997	620	12782	2.1473	6.85687e-27	2.28562e-27	1.45563e-26
GOTERM_CC_FAT	GO:0044429~mitochondrial part	202	0.611973	1.19457e-29	OXA1L, GCAT, GOT2, HTRA2, MRPL39, PDHA1, DHX30, PDPR, ACAA2, OPA1, SARS2, LETM1, DLD, ATP5C1, ABAT, FDX1L, MRPL43, PRODH, NAGS, FDX1, FARS2, CA5A, MTX2, CHCHD3, WARS2, ACAT1, TK2, COX6B1, ALDH4A1, FH, MSTO1, MAOA, PHB, MAOB, FDXR, DLAT, VDAC1, CKMT1A, GK, ATP5D, BCKDK, CKMT1B, ATP5B, TIMM17B, CDS2, LONP1, FXN, DNAJC11, ATP5L, SYNJ2, TIMM23B, ATP5H, ATP5J, NDUFB10, MRPL3, LYN, SLC25A4, ACO2, SLC25…	1997	595	12782	2.17298	8.50534e-27	2.12634e-27	1.80559e-26
GOTERM_CC_FAT	GO:0031090~organelle membrane	310	0.939166	4.0344e-29	CYP3A4, CYP3A5, OXA1L, SEC31A, CYP3A7, VAPB, GCAT, SSR1, B2M, SYP, HOOK1, GOT2, APOB, HTRA2, AGPS, RAE1, VPS4B, VPS4A, SGPL1, ACAA2, OPA1, VPS41, CYP2E1, CYP1A2, MGAT1, AADAC, LETM1, CD36, SCYL1, SCYL2, HSD11B1, ATP5C1, TRAPPC3, PRODH, ITGA2B, LMNB1, LMNB2, MTX2, CHCHD3, RER1, ACAT1, TK2, COX6B1, PEMT, HIP1, ST6GAL1, MSTO1, CYP2C9, MAOA, PHB, SCD, CYP2C8, MAOB, FDXR, SMAD1, SEPN1, CD63, VDAC1, AP…	1997	1096	12782	1.81039	2.87249e-26	5.74499e-27	6.09797e-26
GOTERM_CC_FAT	GO:0030529~ribonucleoprotein complex	163	0.594153	5.45084e-29	RALY, NCBP1, MRPS35, LSM6, LSM7, RBM4, SNRPD1, SNRPD2, RPS27L, IMP3, DDX23, RBM8A, SND1, U2AF1, RPP30, MRPL37, LSM4, MRPL38, RPL11, LSM3, LSM2, RPS27A, KRR1, RRP1, EMG1, MAGOH, HNRNPU, WDR83, PA2G4, RPS18, RPS19, RPS16, MRPS18B, RPS14, RPS13, RPS10, MRPL47, RPS11, SNRPF, MRPL45, SNRPE, MRPL46, UBA52, MRPL44, MVP, MRPS15, RPS26P11, PPIL1, MRPS11, IGF2BP1, BOP1, RPS25, HNRNPA3, HNRNPM, RPS26, MOV10…	1669	515	12782	2.42395	3.64662e-26	1.21554e-26	8.17036e-26
GOTERM_CC_FAT	GO:0005759~mitochondrial matrix	84	0.306189	7.78384e-20	PDP1, MRPS35, ATP5E, GRPEL1, TARS2, OGDHL, QARS, MIPEP, IARS2, OGDH, MCCC2, ACSS1, ATP5EP2, NARS2, MCCC1, LRRC59, MRPL37, TFB2M, POLG2, SARDH, ACSM2B, SSBP1, SUCLG2, SUCLG1, ACSM2A, CBR4, DARS2, ACADVL, HAGH, COQ3, MRPS18B, C1QBP, MRPS9, CYP27A1, CLPP, ATP5C1, MRPL47, YARS2, AARS2, PMPCA, LRPPRC, MDH2, TUFM, ACADSB, MRPS15, GLUD2, MRPS11, NFS1, DCI, HADHA, KARS, DTD1, HADHB, GLS2, MRPL13, MRPL12,…	1669	227	12782	2.83397	5.20739e-17	1.04148e-17	1.16673e-16
GOTERM_CC_FAT	GO:0031980~mitochondrial lumen	84	0.306189	7.78384e-20	PDP1, MRPS35, ATP5E, GRPEL1, TARS2, OGDHL, QARS, MIPEP, IARS2, OGDH, MCCC2, ACSS1, ATP5EP2, NARS2, MCCC1, LRRC59, MRPL37, TFB2M, POLG2, SARDH, ACSM2B, SSBP1, SUCLG2, SUCLG1, ACSM2A, CBR4, DARS2, ACADVL, HAGH, COQ3, MRPS18B, C1QBP, MRPS9, CYP27A1, CLPP, ATP5C1, MRPL47, YARS2, AARS2, PMPCA, LRPPRC, MDH2, TUFM, ACADSB, MRPS15, GLUD2, MRPS11, NFS1, DCI, HADHA, KARS, DTD1, HADHB, GLS2, MRPL13, MRPL12,…	1669	227	12782	2.83397	5.20739e-17	1.04148e-17	1.16673e-16
GOTERM_CC_FAT	GO:0019866~organelle inner membrane	118	0.357489	1.28565e-19	OXA1L, NDUFAB1, GCAT, COX5A, COX5B, GOT2, SLC25A20, TIMM9, HADH, HMGCL, ACAA2, OPA1, FECH, CLPX, COX6C, LETM1, ATP5C1, PRODH, LMNB1, LMNB2, CHCHD3, COX7C, KMO, ACAT1, TK2, GSTK1, COX6B1, DHODH, ATP5J2, ABCB8, PHB, MAOB, FDXR, AK2, SMAD1, CPS1, ABCB7, VDAC1, PPIF, SLC25A12, SLC25A11, CKMT1A, SLC25A10, NDUFV1, NDUFV2, PCNA, HSPD1, PC, CYB5R3, UQCRC2, ATP5D, CKMT1B, UQCRC1, CPT2, ATP5B, CYC1, TIMM17…	1997	329	12782	2.29566	9.15382e-17	1.30769e-17	1.94325e-16
GOTERM_CC_FAT	GO:0005740~mitochondrial envelope	139	0.42111	1.70253e-19	OXA1L, TSPO, NDUFAB1, GCAT, COX5A, COX5B, GOT2, SLC25A20, HTRA2, TIMM9, HADH, HMGCL, ACAA2, FECH, OPA1, PPP1CC, CLPX, COX6C, LETM1, ATP5C1, PRODH, MTX2, CHCHD3, COX7C, KMO, ACAT1, TK2, GSTK1, DHODH, COX6B1, ATP5J2, MSTO1, ABCB8, MAOA, PHB, MAOB, FDXR, AK2, TOMM40, ABCB7, CPS1, ABCB6, VDAC1, PPIF, SLC25A12, SLC25A11, TXNDC12, CKMT1A, TOMM70A, SLC25A10, NDUFV1, NDUFV2, HSPD1, GK, PC, CYB5R3, UQCRC2…	1997	419	12782	2.12335	1.2122e-16	1.51525e-17	2.57336e-16
GOTERM_CC_FAT	GO:0031966~mitochondrial membrane	133	0.402933	2.0915e-19	TSPO, OXA1L, NDUFAB1, GCAT, COX5A, COX5B, GOT2, SLC25A20, TIMM9, HADH, HMGCL, ACAA2, FECH, OPA1, PPP1CC, CLPX, COX6C, LETM1, ATP5C1, PRODH, MTX2, CHCHD3, COX7C, KMO, ACAT1, TK2, GSTK1, DHODH, COX6B1, ATP5J2, MSTO1, ABCB8, MAOA, PHB, MAOB, FDXR, AK2, TOMM40, ABCB7, CPS1, ABCB6, VDAC1, PPIF, SLC25A12, SLC25A11, CKMT1A, TOMM70A, SLC25A10, NDUFV1, NDUFV2, HSPD1, GK, PC, CYB5R3, UQCRC2, ATP5D, CKMT1B,…	1997	394	12782	2.16061	1.48915e-16	1.48915e-17	3.16128e-16
GOTERM_CC_FAT	GO:0005840~ribosome	79	0.287964	1.71932e-18	MRPS35, RPS27L, IMP3, MRPL37, MRPL38, RPL11, RPS27A, MRPL2, MRPS5, RPS4X, MRPS2, RPS18, RPS19, MRPS18B, MRPS9, RPS16, RPS14, UBC, RPS13, RPS10, MRPL47, RPS11, UBB, MRPL45, MRPL46, UBA52, MRPL44, MRPS15, RPS26P11, MRPS11, RPL27A, RPL35, RPS15A, RPL36, QTRT1, RPL38, GCN1L1, RPS25, RPS26, RPL30, RPS27, MRPL13, RPS28, MRPL12, RPL31, MRPL14, RPL6, RPL34, RPL8, MRPL19, RPL3, MRPL18, RPL5, RPL4, RPL10A,…	1669	215	12782	2.81405	1.15022e-15	1.91704e-16	2.57711e-15
GOTERM_CC_FAT	GO:0000267~cell fraction	275	0.833131	2.04538e-18	CYP3A4, CYP3A5, LDHB, CYP3A7, CADM1, VAPB, PDLIM5, RAB3GAP1, CYP2D6, XRCC6, PTGS1, SYNCRIP, PGAM2, IGHM, CTNNB1, SYP, ACTG1, ATP2B2, PGP, APOB, GOT1, SERPINE1, SLC12A6, PTPRF, MPDZ, CRYAB, ABCB11, WNK1, VPS41, CYP2E1, CYP1A2, JUP, AADAC, CD38, MAPK1, NME2, CD36, NME1, UBR5, F2, ABAT, GRB14, GNAI3, GNAI2, FARS2, MME, AKAP13, ACP2, MYO9B, ADRBK1, OAS2, NAGK, CALR, ACP1, CTSL1, ACE, RAC2, DMD, GYS1,…	1997	1083	12782	1.62527	1.45631e-15	1.21359e-16	3.09158e-15
GOTERM_CC_FAT	GO:0022626~cytosolic ribosome	44	0.160385	5.91871e-18	RPL27A, RPL35, RPS15A, RPL36, RPL38, RPS25, RPS26, RPL30, RPS27, RPS28, RPL31, RPL6, RPL34, RPL8, RPL3, RPL5, RPL11, RPL7A, RPS20, RPL4, RPS21, RPS27A, RPS23, RPS9, RPL23A, HBA1, RPS6, RPS4X, RPL28, RPS8, RPL29, RPS7, RPS18, RPS19, RPS16, RPL22, RPL21, RPS14, UBC, RPS13, RPS10, RPS11, UBB, UBA52	1669	81	12782	4.16016	3.95962e-15	5.6566e-16	8.87165e-15
GOTERM_CC_FAT	GO:0044445~cytosolic part	63	0.229642	7.6803e-18	VBP1, CCT2, CCT3, PIK3CA, RPL11, RPS27A, PFKP, CCT6A, RPS4X, PFDN2, UXT, RPS18, RPS19, RPS16, PFDN5, RPS14, PFDN4, UBC, RPS13, RPS10, HBG1, RPS11, HBG2, UBB, UBA52, RPL27A, RPL35, RPS15A, RPL36, RPL38, RPS25, RPS26, RPL30, RPS27, RPS28, RPL31, RPL6, RPL34, RPL8, RPL3, PYCARD, RPL5, RPL7A, RPL4, RPS20, RPS21, HBB, RPS23, RPS9, RPL23A, HBA1, RPS6, RPS8, RPL28, RPL29, RPS7, CCT7, CCT5, CCT4, RPL22, …	1669	152	12782	3.17424	5.13812e-15	6.42265e-16	1.15121e-14
GOTERM_CC_FAT	GO:0016023~cytoplasmic membrane-bounded vesicle	163	0.49382	2.17364e-17	TGOLN2, MTSS1, A2M, SEC31A, AP1G2, CADM1, AP1G1, F13A1, CNP, MMRN1, SYP, APOB, APOA1, SLC2A1, RPN1, CPA3, EGFR, MYO6, NCF2, ACTN4, RAN, ERP29, ACTN1, VPS41, SERPING1, ACTN2, SPAG9, CD36, SCYL1, F5, SCYL2, FNBP1L, SERPINF2, DLD, TRAPPC4, SDCBP, BIN1, DST, SLC40A1, ITGA2B, COPZ2, AHCY, GNAI3, AGFG1, CLU, COPZ1, ITGB3, ABCA1, ATP6V1B2, ITGB1, TIMP1, CALU, ANGPTL6, ECE2, FGG, SYPL1, FGA, FGB, SLC30A5…	1997	550	12782	1.89691	1.54763e-14	1.19049e-15	3.28544e-14
GOTERM_CC_FAT	GO:0031967~organelle envelope	157	0.572283	2.71374e-17	HCCS, EIF6, LDHD, LEMD2, STOML2, CBX3, RANGAP1, OGDH, FAHD1, CISD1, SLC25A25, SLC25A24, CPOX, SLC25A22, ABCB10, NUP37, ACAA2, GATM, SUCLG1, SYNJ2BP, SP140, NNT, MAD2L1, ATP5C1, VAMP1, MRPL45, NUP43, SURF1, LRPPRC, MDH2, MVP, MAVS, HSD17B10, MCL1, MTX3, CHKB, PNPT1, MTX1, SFXN1, SFXN2, TAGLN2, HADHA, HADHB, FIS1, CSE1L, MTCH2, CACYBP, MTCH1, EMD, GPD2, GCDH, ATP11B, CRAT, VDAC2, AFG3L2, VDAC3, OCI…	1669	620	12782	1.93932	1.81549e-14	2.01721e-15	4.06766e-14
GOTERM_CC_FAT	GO:0031988~membrane-bounded vesicle	166	0.502908	4.54491e-17	TGOLN2, MTSS1, A2M, SEC31A, AP1G2, CADM1, AP1G1, F13A1, CNP, MMRN1, SYP, APOB, APOA1, SLC2A1, RPN1, CPA3, EGFR, MYO6, NCF2, ACTN4, RAN, ERP29, ACTN1, VPS41, SERPING1, ACTN2, SPAG9, CD36, SCYL1, F5, SCYL2, FNBP1L, SERPINF2, DLD, TRAPPC4, SDCBP, BIN1, DST, SLC40A1, ITGA2B, ALDOA, COPZ2, AHCY, GNAI3, AGFG1, CLU, COPZ1, ITGB3, ABCA1, ATP6V1B2, ITGB1, TIMP1, CALU, ANGPTL6, ECE2, FGG, SYPL1, FGA, FGB, …	1997	568	12782	1.8706	3.23598e-14	2.31141e-15	6.8696e-14
GOTERM_CC_FAT	GO:0042470~melanosome	49	0.148449	5.2474e-17	HSP90AB1, AHCY, PDIA3, TRPV2, NAP1L1, PDIA6, CNP, ATP6V1B2, PDIA4, SYNGR1, ITGB1, CANX, CALU, ANXA6, SYPL1, TPP1, TMEM33, SLC2A1, RPN1, SEC22B, HSPA5, GPNMB, GCHFR, HSPA8, RAB2A, P4HB, HSP90AA1, RAN, FLOT1, ERP29, YWHAB, SLC3A2, ATP1A1, ANXA2, ANXA2P2, STOM, NCSTN, LAMP1, HSP90B1, PPIB, TFRC, RAB35, ANXA11, RAB5A, PEBP1, SDCBP, CTSD, ATP6V0A1, CTSB	1997	89	12782	3.52393	3.73615e-14	2.49077e-15	7.93141e-14
GOTERM_CC_FAT	GO:0048770~pigment granule	49	0.148449	5.2474e-17	HSP90AB1, AHCY, PDIA3, TRPV2, NAP1L1, PDIA6, CNP, ATP6V1B2, PDIA4, SYNGR1, ITGB1, CANX, CALU, ANXA6, SYPL1, TPP1, TMEM33, SLC2A1, RPN1, SEC22B, HSPA5, GPNMB, GCHFR, HSPA8, RAB2A, P4HB, HSP90AA1, RAN, FLOT1, ERP29, YWHAB, SLC3A2, ATP1A1, ANXA2, ANXA2P2, STOM, NCSTN, LAMP1, HSP90B1, PPIB, TFRC, RAB35, ANXA11, RAB5A, PEBP1, SDCBP, CTSD, ATP6V0A1, CTSB	1997	89	12782	3.52393	3.73615e-14	2.49077e-15	7.93141e-14
GOTERM_CC_FAT	GO:0033279~ribosomal subunit	55	0.200481	1.76325e-16	MRPS35, RPL11, RPS27A, RPS4X, MRPS2, RPS18, RPS19, MRPS18B, RPS16, MRPS9, RPS14, UBC, RPS13, RPS10, RPS11, UBB, UBA52, MRPS15, MRPS11, RPL27A, RPL35, RPS15A, RPL36, RPL38, RPS25, RPS26, MRPL13, RPL30, RPS27, MRPL12, RPS28, RPL6, RPL31, RPL34, RPL8, RPL3, RPL5, RPL7A, RPL4, RPS20, RPS21, RPS23, RPS9, RPL23A, MRPS21, HBA1, RPS6, RPL28, RPS8, RPL29, RPS7, RPL13A, RPL22, RPL21, DAP3	1669	128	12782	3.29075	1.48548e-13	1.35447e-14	3.33067e-13
GOTERM_CC_FAT	GO:0070013~intracellular organelle lumen	345	1.25756	3.90128e-16	PDP1, TARS2, NAA15, CCT2, IARS2, CDC16, OGDH, CD2AP, ERLEC1, WDR75, SIN3A, DNAJB11, RBM8A, U2AF1, RPP30, MRPL37, ERAP1, ERAP2, RPL11, LRRC7, CUL1, OXR1, NUDT16, ACSM2B, KRR1, GTPBP4, SUCLG2, EMG1, SUCLG1, HKDC1, ACSM2A, LIG3, RFC3, PPP1CA, RPS19, NOP2, RCC2, HUWE1, RFC1, PTRF, HNF4A, RFC2, TXNDC5, RARS, RPS14, NLE1, ATP5C1, RPS13, FLII, MRPL47, MDH2, RAD23B, ACADSB, IGF2BP1, BOP1, SERPINH1, HADHA…	1669	1779	12782	1.4852	2.97096e-13	2.4758e-14	6.66134e-13
GOTERM_CC_FAT	GO:0031974~membrane-enclosed lumen	354	1.29037	2.01579e-15	PDP1, TARS2, NAA15, CCT2, IARS2, CDC16, OGDH, CD2AP, ERLEC1, WDR75, SIN3A, DNAJB11, RBM8A, U2AF1, RPP30, MRPL37, ERAP1, ERAP2, RPL11, LRRC7, CUL1, OXR1, ACSM2B, NUDT16, KRR1, GTPBP4, GATM, SUCLG2, EMG1, HKDC1, SUCLG1, ACSM2A, LIG3, RFC3, PPP1CA, RPS19, NOP2, RCC2, HUWE1, RFC1, PTRF, HNF4A, RFC2, TXNDC5, RARS, RPS14, NLE1, ATP5C1, RPS13, FLII, MRPL47, MDH2, RAD23B, ACADSB, IGF2BP1, BOP1, SERPINH1,…	1669	1856	12782	1.46072	1.33693e-12	1.02807e-13	2.9976e-12
GOTERM_CC_FAT	GO:0043233~organelle lumen	346	1.26121	7.15617e-15	PDP1, TARS2, NAA15, CCT2, IARS2, CDC16, OGDH, CD2AP, ERLEC1, WDR75, SIN3A, DNAJB11, RBM8A, U2AF1, RPP30, MRPL37, ERAP1, ERAP2, RPL11, LRRC7, CUL1, OXR1, ACSM2B, NUDT16, KRR1, GTPBP4, SUCLG2, EMG1, SUCLG1, HKDC1, ACSM2A, LIG3, RFC3, PPP1CA, RPS19, NOP2, RCC2, HUWE1, RFC1, PTRF, HNF4A, RFC2, TXNDC5, RARS, RPS14, NLE1, ATP5C1, RPS13, FLII, MRPL47, MDH2, RAD23B, ACADSB, IGF2BP1, BOP1, SERPINH1, HADHA…	1669	1820	12782	1.45595	4.75353e-12	3.39506e-13	1.0647e-11
GOTERM_CC_FAT	GO:0012505~endomembrane system	204	0.618032	9.98683e-15	CYP3A4, CYP3A5, S100A6, SEC31A, CYP3A7, VAPB, PTGS1, SSR1, B2M, SYP, APOB, HTRA2, RAE1, NUP35, SGPL1, RAN, CYP2E1, CYP1A2, MGAT1, AADAC, NPC1, CD36, AAAS, SCYL1, HSD11B1, TRAPPC3, ITGA2B, LMNB1, LMNB2, RER1, RAC2, PEMT, NUP54, HIP1, ST6GAL1, NPLOC4, CYP2C9, CYP2C8, SCD, SMAD1, SEPN1, NXF1, ACACB, APOL2, CYP7B1, SYNE1, SYNE2, ATP2A2, PCNA, GHDC, PARP1, RTN4, TM7SF2, HIP1R, AP2S1, ORMDL1, ANPEP, RT…	1997	782	12782	1.66972	7.11431e-12	4.18443e-13	1.5099e-11
GOTERM_CC_FAT	GO:0005783~endoplasmic reticulum	239	0.724067	1.11776e-14	CYP3A4, CYP3A5, CDIPT, SEC31A, CYP3A7, VAPB, CYP2D6, PTGS1, SRP68, TRAPPC2L, USE1, SYNCRIP, DNAJB12, SSR1, OGN, ATP2B2, APOB, HTRA2, PLOD1, PLOD2, PLOD3, RPL10, TRAPPC2P1, SGPL1, CYP2E1, CYP1A2, LPCAT3, YIF1A, ERGIC2, ERGIC3, THY1, AADAC, NPC1, HSD11B1, SURF4, TRAPPC4, TRAPPC1, TRAPPC3, HLA-DRA, TRAPPC2, ERMP1, HSPA1A, OAS2, CALR, CD74, CALU, STX18, PEMT, ZMPSTE24, SEC23IP, NPLOC4, CYP2C9, SCD, C…	1997	960	12782	1.59348	7.98384e-12	4.20219e-13	1.69531e-11
GOTERM_CC_FAT	GO:0031982~vesicle	180	0.545322	2.62628e-14	TGOLN2, MTSS1, A2M, SEC31A, AP1G2, CADM1, AP1G1, F13A1, CNP, MMRN1, SYP, APOB, DYSF, APOA1, SLC2A1, RPN1, CPA3, EGFR, MYO6, NCF2, ACTN4, RAN, ERP29, ACTN1, VPS41, SERPING1, ACTN2, SPAG9, CD36, SCYL1, F5, SCYL2, FNBP1L, SERPINF2, DLD, TRAPPC4, SDCBP, BIN1, DST, SLC40A1, ITGA2B, ALDOA, COPZ2, SRI, AHCY, GNAI3, AGFG1, CLU, COPZ1, ITGB3, ABCA1, ATP6V1B2, ITGB1, TIMP1, CALU, ANGPTL6, ECE2, FGG, SYPL1,…	1997	670	12782	1.71956	1.87343e-11	9.36695e-13	3.97682e-11
GOTERM_CC_FAT	GO:0031410~cytoplasmic vesicle	174	0.527145	3.15954e-14	TGOLN2, MTSS1, A2M, SEC31A, AP1G2, CADM1, AP1G1, F13A1, CNP, MMRN1, SYP, APOB, DYSF, APOA1, SLC2A1, RPN1, CPA3, EGFR, MYO6, NCF2, ACTN4, RAN, ERP29, ACTN1, VPS41, SERPING1, ACTN2, SPAG9, CD36, SCYL1, F5, SCYL2, FNBP1L, SERPINF2, DLD, TRAPPC4, SDCBP, BIN1, DST, SLC40A1, ITGA2B, COPZ2, AHCY, GNAI3, AGFG1, CLU, COPZ1, ITGB3, ABCA1, ATP6V1B2, ITGB1, TIMP1, CALU, ANGPTL6, ECE2, FGG, SYPL1, FGA, FGB, S…	1997	642	12782	1.73474	2.25286e-11	1.07281e-12	4.78284e-11
GOTERM_CC_FAT	GO:0005625~soluble fraction	103	0.312046	3.17494e-14	LDHB, RAB3GAP1, IDE, PGAM2, ACTG1, GSTM3, GOT1, SERPINE1, INSR, DARS, CRYAB, STMN2, FMR1, WNK1, FBP1, POR, JUP, MAPK1, NME2, ARRB1, NME1, UBR5, F2, HSPB1, HAX1, FARS2, MYO9B, ADRBK1, NAGK, ACP1, CTSL1, FGB, GYS1, IDH1, PCYT1A, SDF4, GPD1, ACY1, RAB8B, GALT, EPHX2, EPRS, UACA, MTR, FABP4, ASNA1, PC, CYB5R2, NARS, HEXB, ANPEP, AKT1, MEN1, GSR, WARS, TPP1, GPX3, NOS3, MAN2B1, DPP4, AKT2, PPP2R1A, PF…	1997	313	12782	2.10627	2.26077e-11	1.02762e-12	4.79949e-11
GOTERM_CC_FAT	GO:0044455~mitochondrial membrane part	56	0.169656	3.37035e-14	UQCRC2, ATP5D, OXA1L, UQCRC1, ATP5B, TIMM17B, NDUFAB1, NDUFAF1, NDUFS7, NDUFS6, IMMP2L, NDUFS5, NDUFS4, NDUFS8, TIMM9, ATP5L, TIMM23B, SYNJ2, NDUFS3, ATP5H, NDUFS2, NDUFS1, ATP5J, NDUFB10, OPA1, LYN, SLC25A6, NDUFA13, NDUFA10, TIMM23, TIMM44, MFN2, ATP5C1, UQCRB, NDUFB3, NDUFB4, NDUFB5, NDUFB6, NDUFB7, NDUFB8, NDUFB9, COX7A2L, NDUFB1, NDUFA4, NDUFA5, NDUFA2, ATP5J2, COX7A2, ATP5F1, TOMM40, MON2, …	1997	125	12782	2.86747	2.40306e-11	1.04483e-12	5.10147e-11
GOTERM_CC_FAT	GO:0015935~small ribosomal subunit	33	0.120289	5.76769e-13	MRPS35, MRPS15, MRPS11, RPS15A, RPS25, RPS26, RPS27, RPS28, RPS20, RPS21, RPS27A, RPS23, RPS9, MRPS21, HBA1, RPS6, RPS4X, MRPS2, RPS8, RPS7, RPS18, RPS19, MRPS18B, MRPS9, RPS16, RPS14, UBC, RPS13, RPS10, RPS11, UBB, UBA52, DAP3	1669	63	12782	4.01158	3.85853e-10	2.41158e-11	8.6452e-10
GOTERM_CC_FAT	GO:0022627~cytosolic small ribosomal subunit	25	0.0911278	3.92126e-12	RPS15A, RPS25, RPS26, RPS27, RPS28, RPS20, RPS21, RPS23, RPS27A, RPS9, HBA1, RPS4X, RPS6, RPS8, RPS7, RPS18, RPS19, RPS16, RPS14, UBC, RPS13, RPS10, RPS11, UBB, UBA52	1669	40	12782	4.78655	2.62335e-09	1.45742e-10	5.87771e-09
GOTERM_CC_FAT	GO:0044432~endoplasmic reticulum part	103	0.312046	3.67134e-11	CYP3A4, CYP3A5, CYP3A7, WFS1, HMGCR, VAPB, SSR1, TAPBP, APOA4, APOB, APOA2, APOA1, HTRA2, RPN1, RPN2, SGPL1, SPTLC1, SLC33A1, ERP29, STIM1, CYP1A2, CYP2E1, AADAC, HSD11B1, HLA-DRA, CALR, CALU, BCHE, PEMT, ENTPD5, PCYT1A, SEC61A1, SEC61A2, P4HB, NOMO3, SEC11C, CYP2C9, CYP2C8, SEC11A, SEPN1, PSMB8, APOL2, CYP7B1, TXNDC12, HYOU1, PPIB, ATP2A2, SPCS2, NOMO1, NOMO2, CYB5R3, RTN4, TM7SF2, SEC24B, SEC24…	1997	347	12782	1.89989	2.61399e-08	1.00538e-09	5.54921e-08
GOTERM_CC_FAT	GO:0005747~mitochondrial respiratory chain complex I	26	0.0787688	1.01004e-10	NDUFB3, NDUFA4, NDUFA5, NDUFB4, NDUFA2, NDUFB5, NDUFB6, NDUFB10, NDUFB7, NDUFB8, NDUFB9, NDUFAB1, NDUFA13, NDUFA10, NDUFAF1, NDUFB1, NDUFS7, NDUFS6, NDUFS5, NDUFS4, NDUFV1, NDUFS8, NDUFV2, NDUFS3, NDUFS2, NDUFS1	1997	42	12782	3.96228	7.19149e-08	2.66352e-09	1.52667e-07
GOTERM_CC_FAT	GO:0030964~NADH dehydrogenase complex	26	0.0787688	1.01004e-10	NDUFB3, NDUFA4, NDUFA5, NDUFB4, NDUFA2, NDUFB5, NDUFB6, NDUFB10, NDUFB7, NDUFB8, NDUFB9, NDUFAB1, NDUFA13, NDUFA10, NDUFAF1, NDUFB1, NDUFS7, NDUFS6, NDUFS5, NDUFS4, NDUFV1, NDUFS8, NDUFV2, NDUFS3, NDUFS2, NDUFS1	1997	42	12782	3.96228	7.19149e-08	2.66352e-09	1.52667e-07
GOTERM_CC_FAT	GO:0045271~respiratory chain complex I	26	0.0787688	1.01004e-10	NDUFB3, NDUFA4, NDUFA5, NDUFB4, NDUFA2, NDUFB5, NDUFB6, NDUFB10, NDUFB7, NDUFB8, NDUFB9, NDUFAB1, NDUFA13, NDUFA10, NDUFAF1, NDUFB1, NDUFS7, NDUFS6, NDUFS5, NDUFS4, NDUFV1, NDUFS8, NDUFV2, NDUFS3, NDUFS2, NDUFS1	1997	42	12782	3.96228	7.19149e-08	2.66352e-09	1.52667e-07
GOTERM_CC_FAT	GO:0005746~mitochondrial respiratory chain	33	0.0999758	1.32138e-10	UQCRC2, NDUFB3, NDUFB4, NDUFB5, OXA1L, UQCRC1, NDUFB6, NDUFB7, NDUFB8, NDUFB9, NDUFAB1, COX7A2L, NDUFAF1, NDUFB1, NDUFS7, NDUFS6, NDUFS5, NDUFS4, NDUFS8, NDUFS3, NDUFS2, NDUFS1, NDUFA4, NDUFA5, NDUFA2, NDUFB10, COX7A2, NDUFA13, NDUFA10, SDHA, NDUFV1, NDUFV2, UQCRB	1997	64	12782	3.30031	9.4082e-08	3.36007e-09	1.99725e-07
GOTERM_CC_FAT	GO:0005777~peroxisome	44	0.133301	1.67933e-10	HACL1, HMGCR, ABCD1, KIAA0430, IDE, PEX5, PRDX5, AGXT, PEX11G, ACOX3, LONP2, ACSL1, ACOT8, AGPS, PEX1, GSTK1, PEX16, ABCD3, GNPAT, PXMP2, IDH1, PEX14, DAO, CAT, NOS2, ACSL4, ACSL3, ACSL6, AP2M1, NUDT19, NUDT12, AMACR, EPHX2, SOD1, PHYH, PEX11B, PNPLA8, MLYCD, FABP1, MVK, SCP2, SLC27A2, MGST1, ACAA1	1997	103	12782	2.73424	1.19568e-07	4.12305e-09	2.5383e-07
GOTERM_CC_FAT	GO:0042579~microbody	44	0.133301	1.67933e-10	HACL1, HMGCR, ABCD1, KIAA0430, IDE, PEX5, PRDX5, AGXT, PEX11G, ACOX3, LONP2, ACSL1, ACOT8, AGPS, PEX1, GSTK1, PEX16, ABCD3, GNPAT, PXMP2, IDH1, PEX14, DAO, CAT, NOS2, ACSL4, ACSL3, ACSL6, AP2M1, NUDT19, NUDT12, AMACR, EPHX2, SOD1, PHYH, PEX11B, PNPLA8, MLYCD, FABP1, MVK, SCP2, SLC27A2, MGST1, ACAA1	1997	103	12782	2.73424	1.19568e-07	4.12305e-09	2.5383e-07
GOTERM_CC_FAT	GO:0043228~non-membrane-bounded organelle	439	1.6002	1.80666e-10	XRCC4, TUBB2B, CROCC, AIF1, TUBB2A, PPP2R5A, STOML2, H1FX, RANGAP1, ACTG1, ACTG2, WDR75, HIST1H2BL, ILK, RPL11, LRRC7, KRR1, ROCK1, EMG1, MYH9, UXT, RPS18, RPS19, RCC2, RPS16, RPS14, NLE1, FLII, RPS13, ARL8A, RPS10, ARL8B, RPS11, HADHA, HADHB, RPS25, RPS26, RPS27, RPS28, PROCR, RAC3, ISY1, NAT10, RPS20, RPS21, NUDC, RPS23, DHX9, PTGR2, MAP2K1, RPS9, HBA1, VDAC2, RPS6, ATM, RPS8, RPS7, SYNE1, LASP…	1669	2596	12782	1.2951	1.20866e-07	6.04328e-09	2.70803e-07
GOTERM_CC_FAT	GO:0043232~intracellular non-membrane-bounded organelle	439	1.6002	1.80666e-10	XRCC4, TUBB2B, CROCC, AIF1, TUBB2A, PPP2R5A, STOML2, H1FX, RANGAP1, ACTG1, ACTG2, WDR75, HIST1H2BL, ILK, RPL11, LRRC7, KRR1, ROCK1, EMG1, MYH9, UXT, RPS18, RPS19, RCC2, RPS16, RPS14, NLE1, FLII, RPS13, ARL8A, RPS10, ARL8B, RPS11, HADHA, HADHB, RPS25, RPS26, RPS27, RPS28, PROCR, RAC3, ISY1, NAT10, RPS20, RPS21, NUDC, RPS23, DHX9, PTGR2, MAP2K1, RPS9, HBA1, VDAC2, RPS6, ATM, RPS8, RPS7, SYNE1, LASP…	1669	2596	12782	1.2951	1.20866e-07	6.04328e-09	2.70803e-07
GOTERM_CC_FAT	GO:0070469~respiratory chain	36	0.109064	2.10706e-10	UQCRC2, NDUFB3, NDUFB4, NDUFB5, OXA1L, UQCRC1, NDUFB6, NDUFB7, NDUFB8, NDUFB9, CYC1, NDUFAB1, COX7A2L, UQCRQ, NDUFAF1, NDUFB1, NDUFS7, NDUFS6, NDUFS5, NDUFS4, NDUFS8, NDUFS3, NDUFS2, NDUFS1, NDUFA4, NDUFA5, NDUFA2, NDUFB10, COX7A2, CYCS, NDUFA13, NDUFA10, SDHA, NDUFV1, NDUFV2, UQCRB	1997	75	12782	3.07229	1.50023e-07	5.00076e-09	3.18481e-07
GOTERM_CC_FAT	GO:0005635~nuclear envelope	69	0.20904	2.67075e-10	RTN4, MAD1L1, XPO1, S100A6, SLC22A18, PTGS1, EIF5A, RAE1, NUP35, TPR, NUP133, STS, MYO6, RAN, NUP85, CLIC1, NUPL1, TMEM38B, NPC1, AAAS, IPO7, IGF2R, IPO4, EIF5AL1, IPO5, NUCB2, KPNA6, KPNA4, NUP107, KPNA3, EIF5A2, MATR3, LMNB1, AGFG1, HAX1, LMNB2, PML, NUP93, ANXA7, SUMO1, RAC2, BCHE, DDX19A, ALOX5AP, DDX19B, TOR1A, NUP54, MYOF, GCHFR, XPOT, MYO1C, SCD, SUN2, LMNA, NXF1, SMAD1, SUN1, NUP155, SYNE…	1997	205	12782	2.15435	1.90157e-07	6.1341e-09	4.03681e-07
GOTERM_CC_FAT	GO:0000323~lytic vacuole	70	0.21207	3.99278e-10	ARSB, GM2A, HEXA, HEXB, USE1, TSPAN8, HLA-DMB, GLB1, GOT1, TPP1, VPS4B, CPA3, MCOLN1, CAT, MAN2B1, IDUA, TM9SF1, CLN3, STS, CTSS, M6PR, GNS, NPC1, NPC2, CHID1, PRDX6, IGF2R, GAA, CTSD, CTSB, CTSH, CLN5, HLA-DRA, STX8, STX7, EPDR1, ALDOB, LRBA, IFI30, ACP2, CTSA, CD74, ADA, CTSL1, C2ORF18, GALNS, NAGA, GALC, SNAP23, TRIP10, GBA, AGA, RNASE2, PSAP, GUSB, CD63, FUCA1, MANBA, TMEM55B, PLEKHF1, NCSTN,…	1997	211	12782	2.12342	2.84286e-07	8.88393e-09	6.03506e-07
GOTERM_CC_FAT	GO:0005764~lysosome	70	0.21207	3.99278e-10	ARSB, GM2A, HEXA, HEXB, USE1, TSPAN8, HLA-DMB, GLB1, GOT1, TPP1, VPS4B, CPA3, MCOLN1, CAT, MAN2B1, IDUA, TM9SF1, CLN3, STS, CTSS, M6PR, GNS, NPC1, NPC2, CHID1, PRDX6, IGF2R, GAA, CTSD, CTSB, CTSH, CLN5, HLA-DRA, STX8, STX7, EPDR1, ALDOB, LRBA, IFI30, ACP2, CTSA, CD74, ADA, CTSL1, C2ORF18, GALNS, NAGA, GALC, SNAP23, TRIP10, GBA, AGA, RNASE2, PSAP, GUSB, CD63, FUCA1, MANBA, TMEM55B, PLEKHF1, NCSTN,…	1997	211	12782	2.12342	2.84286e-07	8.88393e-09	6.03506e-07
GOTERM_CC_FAT	GO:0005626~insoluble fraction	198	0.599855	4.69641e-10	CYP3A4, CYP3A5, CYP3A7, CADM1, VAPB, PDLIM5, XRCC6, PTGS1, CYP2D6, SYNCRIP, IGHM, CTNNB1, SYP, ATP2B2, PGP, APOB, SLC12A6, PTPRF, ABCB11, CRYAB, MPDZ, WNK1, VPS41, CYP2E1, CYP1A2, JUP, AADAC, MAPK1, CD38, NME2, CD36, NME1, ABAT, GRB14, GNAI3, GNAI2, AKAP13, MME, ADRBK1, ACP2, OAS2, CALR, ACE, RAC2, DMD, PEMT, ZMPSTE24, HIP1, CYP2C9, CYP2C8, DVL1, CYP7B1, ATP2A2, CD59, PON1, HSPA13, ENG, IGHG1, SL…	1997	839	12782	1.51051	3.34385e-07	1.01329e-08	7.09859e-07
GOTERM_CC_FAT	GO:0005773~vacuole	79	0.239336	5.5399e-10	ARSB, GM2A, HEXA, HEXB, USE1, TSPAN8, HLA-DMB, GLB1, HOOK1, GOT1, TPP1, VPS4B, CPA3, MCOLN1, CAT, ATP6V0D1, MAN2B1, IDUA, TM9SF1, CLN3, STS, ATP6V1H, VPS41, CTSS, M6PR, GNS, NPC1, NPC2, CHID1, PRDX6, IGF2R, DLD, GAA, CTSD, CTSB, CTSH, CLN5, HLA-DRA, STX8, STX7, EPDR1, ALDOB, LRBA, IFI30, ACP2, CTSA, TTC3, ADA, CD74, CTSL1, C2ORF18, ATP6V0C, GALNS, NAGA, GALC, SNAP23, TRIP10, GBA, AGA, RNASE2, PSA…	1997	252	12782	2.00654	3.94441e-07	1.16012e-08	8.37351e-07
GOTERM_CC_FAT	GO:0009898~internal side of plasma membrane	93	0.28175	5.91004e-10	CYB5R3, CLTA, SEC31A, CLTB, GM2A, AP1G1, RP2, AP2S1, EIF5A, TENC1, VCL, AP1S3, COPB2, AP1S1, AP1S2, PACSIN3, RALB, RALA, RRAS, STAM, GNG2, MSN, TPR, RNF31, AP3B1, ARL1, GBP5, STMN2, CYB5A, CTNNA1, NUPL1, JUP, STOM, G6PD, FNBP1L, EIF5AL1, RRAS2, ARCN1, RAB5A, PEBP1, AKAP2, EIF5A2, COPE, GBP2, SPTB, GBP1, ADD1, PARVA, CHMP2A, COPZ2, ARFGAP2, RAB3D, COPZ1, RAB43, MTMR1, EZR, DDX19A, DDX19B, DMD, PLI…	1997	316	12782	1.88372	4.20795e-07	1.20227e-08	8.93298e-07
GOTERM_CC_FAT	GO:0046930~pore complex	40	0.121183	2.11774e-09	MAD1L1, C7, XPO1, C9, AGFG1, C6, C5, NUP93, EIF5A, SUMO1, DDX19A, RAE1, DDX19B, NUP54, NUP35, TPR, XPOT, NUP133, MYO1C, RAN, TOMM40, NUP85, NXF1, NUP155, NUPL1, C8G, VDAC1, C8A, C8B, AAAS, IPO7, IPO4, EIF5AL1, IPO5, KPNA6, SEC13, NUP107, KPNA4, XPO7, KPNA3, EIF5A2	1997	95	12782	2.69499	1.50783e-06	4.18842e-08	3.20095e-06
GOTERM_CC_FAT	GO:0030120~vesicle coat	23	0.0696801	2.83553e-09	EGFR, COPZ2, SEC23A, SEC24B, CLTA, SEC24A, CLTB, SEC31A, AP1G2, AP2S1, COPZ1, AP1S3, COPB2, AP1S1, AP2A2, AP1S2, SCYL1, AP2A1, ARCN1, NECAP2, NECAP1, SEC24D, COPE	1997	38	12782	3.87405	2.0189e-06	5.45648e-08	4.28588e-06
GOTERM_CC_FAT	GO:0005792~microsome	73	0.221159	6.20739e-09	CYP3A4, SLC27A1, CYP3A5, CYP3A7, HMGCR, CYP2D6, PTGS1, SYNCRIP, TAPBP, HMOX2, ATP2B2, APOB, PGRMC1, HMOX1, INSR, AKT2, STS, PTPRF, AIFM1, RAB4A, CYB5A, CYB5B, CYP1A2, CYP2E1, UGT1A1, POR, AMBP, AADAC, CD38, UGT2B17, NME2, DGAT1, H6PD, SQLE, NME1, USO1, CYP2A6, CPD, GRB14, COMT, OAS2, CALR, FMO4, UGT1A6, UGT1A9, UGT1A8, ACSL1, DMD, UGT1A4, FMO3, PPP3CB, HSD17B6, SNAP23, ACSL4, ACSL3, ACSL6, P4HB, …	1997	237	12782	1.97149	4.41965e-06	1.16307e-07	9.38243e-06
GOTERM_CC_FAT	GO:0005788~endoplasmic reticulum lumen	35	0.106035	7.82405e-09	PDIA3, PDIA6, EDEM3, PDIA4, CALR, CALU, APOA4, APOB, APOA2, APOA1, P4HA2, BCHE, P4HA1, TOR1A, TOR1B, ENTPD5, CD4, HSPA5, P4HB, CES3, CES2, CES1, AIFM1, ERP29, LRPAP1, TXNDC12, HYOU1, HSP90B1, PPIB, H6PD, SUMF1, SUMF2, SIL1, RCN3, RCN2	1997	80	12782	2.80026	5.57071e-06	1.42839e-07	1.1826e-05
GOTERM_CC_FAT	GO:0042598~vesicular fraction	74	0.224188	1.00631e-08	CYP3A4, SLC27A1, CYP3A5, CYP3A7, HMGCR, CYP2D6, PTGS1, SYNCRIP, TAPBP, HMOX2, ATP2B2, APOB, PGRMC1, HMOX1, INSR, AKT2, STS, PTPRF, AIFM1, RAB4A, WNK1, CYB5A, CYB5B, CYP1A2, CYP2E1, UGT1A1, POR, AMBP, AADAC, CD38, UGT2B17, NME2, DGAT1, H6PD, SQLE, NME1, USO1, CYP2A6, CPD, GRB14, COMT, OAS2, CALR, FMO4, UGT1A6, UGT1A9, UGT1A8, ACSL1, DMD, UGT1A4, FMO3, PPP3CB, HSD17B6, SNAP23, ACSL4, ACSL3, ACSL6, …	1997	244	12782	1.94117	7.1649e-06	1.79123e-07	1.52103e-05
GOTERM_CC_FAT	GO:0008305~integrin complex	19	0.0575618	1.7307e-08	ITGAL, LYN, ITGB4, ITGA11, ITGA2, ITGB5, ITGB2, ITGA3, ITGB3, ITGA4, ITGB1, ITGAM, ITGAX, ITGA6, ITGA5, ITGAV, ITGA7, ITGAD, ITGA2B	1997	29	12782	4.1935	1.23225e-05	2.93395e-07	2.61594e-05
GOTERM_CC_FAT	GO:0044433~cytoplasmic vesicle part	60	0.181774	3.2227e-08	CLTA, SEC24B, A2M, SEC31A, CLTB, SEC24A, AP1G2, HIP1R, F13A1, AP2S1, SYNGR1, MMRN1, SYP, AP1S3, COPB2, APOB, AP1S1, AP1S2, NECAP2, NECAP1, SERPINA1, SEC24D, SEC23A, EGFR, CLN3, MYO6, ACTN4, ACTN1, ACTN2, SERPING1, CD36, F5, SCYL1, SERPINF2, DLD, ARCN1, RAB5A, PROS1, COPE, ITGA2B, COPZ2, COPZ1, CLU, ITGB3, TIMP1, CD9, FGG, ECE2, FGA, FGB, CAMK2D, HRG, FN1, HIP1, AP2M1, LAMP2, CORO1A, AP2A2, AP2A1,…	1997	187	12782	2.05367	2.29454e-05	5.3362e-07	4.87109e-05
GOTERM_CC_FAT	GO:0005624~membrane fraction	183	0.554411	6.73296e-08	CYP3A4, CYP3A5, CYP3A7, CADM1, VAPB, HMGCR, GNA11, PDLIM5, CYP2D6, XRCC6, PTGS1, CASK, SYNCRIP, CNP, TSPAN9, IGHM, CTNNB1, AIP, TAPBP, SYP, PRKAR2B, ATP2B2, APOB, PGP, PRKAR2A, SLC2A2, PGRMC1, SLC2A1, PRKACA, INSR, SLC12A6, PTPRF, SLC33A1, MPDZ, STMN2, ABCB11, WNK1, HLA-C, VPS41, CYP1A2, CYP2E1, HLA-B, POR, JUP, AADAC, CD38, PNPLA8, NME2, CD36, NME1, VAMP8, ARRB1, USO1, ABAT, CPD, GRB14, GNAI3, G…	1997	809	12782	1.44785	4.79375e-05	1.08951e-06	0.000101768
GOTERM_CC_FAT	GO:0000502~proteasome complex	28	0.0848279	9.71561e-08	KIAA0368, IDE, PSMA7, PAAF1, PSMB5, PSMF1, PSMB4, PSMB6, PSMB1, PSMD3, PSMD4, PSMD7, PSMD9, PSMB8, PSMB9, PSMA2, PSMA1, PSMD14, PSMA6, PSMD12, PSMA5, PSMD11, PSMC3, PSMD10, PSMA4, PSMA3, HSPB1, PSME3	1997	61	12782	2.93798	6.91727e-05	1.53722e-06	0.000146851
GOTERM_CC_FAT	GO:0030117~membrane coat	28	0.0848279	2.18718e-07	COPZ2, SEC24B, CLTA, SEC24A, CLTB, SEC31A, AP1G2, AP1G1, AP2S1, COPZ1, AP1S3, COPB2, AP1S1, AP1S2, NECAP2, AP3D1, NECAP1, SEC24D, AGAP3, AP2M1, AP3B1, EGFR, SEC23A, AP2A2, SCYL1, AP2A1, ARCN1, COPE	1997	63	12782	2.84471	0.000155715	3.38537e-06	0.00033059
GOTERM_CC_FAT	GO:0048475~coated membrane	28	0.0848279	2.18718e-07	COPZ2, SEC24B, CLTA, SEC24A, CLTB, SEC31A, AP1G2, AP1G1, AP2S1, COPZ1, AP1S3, COPB2, AP1S1, AP1S2, NECAP2, AP3D1, NECAP1, SEC24D, AGAP3, AP2M1, AP3B1, EGFR, SEC23A, AP2A2, SCYL1, AP2A1, ARCN1, COPE	1997	63	12782	2.84471	0.000155715	3.38537e-06	0.00033059
GOTERM_CC_FAT	GO:0022625~cytosolic large ribosomal subunit	19	0.0692571	2.76243e-07	RPL35, RPL27A, RPL36, RPL23A, RPL38, RPL28, RPL29, RPL30, RPL6, RPL22, RPL31, RPL34, RPL21, RPL8, RPL3, RPL5, RPL11, RPL4, RPL7A	1669	38	12782	3.82924	0.000184789	7.39222e-06	0.000414064
GOTERM_CC_FAT	GO:0015629~actin cytoskeleton	75	0.227218	3.52369e-07	MTSS1, LIMA1, GNA11, PDLIM5, FERMT2, CASK, DSTN, VCL, ACTG1, MYO6, ACTN4, INPPL1, CRYAB, ACTN2, DCTN6, CTNNA1, SLC9A3R1, FLNB, FLNA, DCTN2, EPB41L2, JUP, ARPC1A, ARPC1B, CFL1, BIN1, MYO18A, DST, DBN1, LCP1, DYNC1I2, SPTB, ADD1, MYO5A, MYL6, ALDOA, TRIOBP, HAX1, MYL3, CALD1, MYL1, MYO9B, ARPC4, CDH1, ARPC5, TPM1, CAPZB, TPM3, MYL9, PFN1, PFN2, EZR, ARPC3, MACF1, ARPC2, SORBS2, MYL6B, STK38L, MYO5C…	1997	269	12782	1.78455	0.000250856	5.2268e-06	0.000532603
GOTERM_CC_FAT	GO:0005839~proteasome core complex	14	0.042414	8.3025e-07	PSMA7, PSMB8, PSMB9, PSMB5, PSMA2, PSMA1, PSMF1, PSMB4, PSMB6, PSMA6, PSMB1, PSMA5, PSMA4, PSMA3	1997	20	12782	4.48042	0.000590963	1.2064e-05	0.00125491
GOTERM_CC_FAT	GO:0031091~platelet alpha granule	25	0.0757392	1.02449e-06	A2M, ACTN4, F13A1, CLU, ACTN1, ACTN2, STXBP3, SERPING1, ITGB3, MMRN1, TIMP1, CD9, VWF, FGG, CD36, FGA, F5, SERPINF2, FGB, PECAM1, SERPINA1, HRG, PROS1, FN1, ITGA2B	1997	56	12782	2.85741	0.000729171	1.45886e-05	0.0015485
GOTERM_CC_FAT	GO:0005643~nuclear pore	31	0.0939166	1.10876e-06	XPO1, MAD1L1, AGFG1, EIF5A, NUP93, SUMO1, DDX19A, RAE1, DDX19B, NUP54, TPR, NUP35, XPOT, NUP133, MYO1C, RAN, NUP85, NXF1, NUP155, NUPL1, AAAS, IPO7, EIF5AL1, IPO4, IPO5, KPNA6, SEC13, NUP107, KPNA4, KPNA3, XPO7, EIF5A2	1997	79	12782	2.51163	0.000789129	1.54791e-05	0.00167588
GOTERM_CC_FAT	GO:0005681~spliceosome	39	0.142159	1.27043e-06	RALY, CRNKL1, PPIL1, SNRPD1, SNRPD2, SF3B5, SF3B4, SF3B3, SF3B2, PRPF19, HNRNPA3, HNRNPM, HNRNPK, DDX23, RBM8A, HNRNPF, PRPF8, U2AF1, ISY1, LSM3, LSM2, GEMIN5, TFIP11, MAGOH, CDC5L, SF3A2, SF3A1, HNRNPU, SF3A3, WDR83, EIF4A3, SNRNP48, RHEB, SNRNP40, PHF5A, SNRPF, SNRPE, TXNL4A, PRPF38A	1669	132	12782	2.26273	0.00084956	3.03539e-05	0.00190426
GOTERM_CC_FAT	GO:0005730~nucleolus	135	0.49209	1.60677e-06	EIF6, RBM4, CCT2, APOBEC3G, ACSS2, CD2AP, IQGAP1, WDR75, IMP3, SIN3A, SMARCD1, RPP30, RPL11, DDX21, GNL2, LRRC7, OXR1, GNL3, NUDT16, KRR1, GTPBP4, RRP1, EMG1, HKDC1, GABPA, MRTO4, TNS3, PA2G4, EP300, RPS19, NOP2, RCC2, HUWE1, RPS14, RARS, NLE1, FLII, RPS13, RNF20, XRN2, ME1, SYVN1, IGF2BP1, BOP1, RPS25, HNRNPA3, HNRNPM, HNRNPK, HNRNPF, BRIX1, ISY1, RPL3, NAT10, RPL5, DHX9, TBL3, UAP1, SRP54, PTGR…	1669	698	12782	1.48122	0.00107435	3.70658e-05	0.00240838
GOTERM_CC_FAT	GO:0030662~coated vesicle membrane	29	0.0878575	1.98859e-06	SEC23A, COPZ2, EGFR, CLTA, SEC24B, MYO6, SEC31A, SEC24A, CLTB, AP1G2, HIP1R, AP2S1, COPZ1, SYNGR1, SYP, AP1S3, COPB2, AP1S1, AP2A2, APOB, AP1S2, SCYL1, AP2A1, ARCN1, NECAP2, NECAP1, SEC24D, COPE, HIP1	1997	73	12782	2.5427	0.00141488	2.72281e-05	0.0030057
GOTERM_CC_FAT	GO:0030135~coated vesicle	49	0.148449	2.48611e-06	TGOLN2, COPZ2, CLTA, SEC24B, SEC31A, CLTB, SEC24A, AP1G2, CADM1, KIAA0368, AP1G1, HIP1R, AP2S1, COPZ1, SYNGR1, SYP, AP1S3, COPB2, APOB, AP1S1, AP1S2, SYPL1, GOPC, NECAP2, NECAP1, ATP6V0D1, SEC24D, HIP1, SEC23A, EGFR, CLN3, MYO6, SNAPIN, VWF, AP2A2, SCYL1, SCYL2, AP2A1, IGF2R, RAB35, ARCN1, SYTL4, RAB5A, PEBP1, TRAPPC4, HSPD1, BIN1, SLC40A1, COPE	1997	159	12782	1.97251	0.00176855	3.33978e-05	0.00375768
GOTERM_CC_FAT	GO:0030530~heterogeneous nuclear ribonucleoprotein complex	12	0.0363548	6.49127e-06	HNRNPL, HNRPDL, RPL36A, HNRNPH3, HNRNPUL1, PTBP1, HNRNPA2B1, HNRNPD, HNRNPH1, HNRNPA1, RBMX, HNRNPR	1997	17	12782	4.51807	0.00461114	8.1081e-05	0.00981106
GOTERM_CC_FAT	GO:0022626~cytosolic ribosome	30	0.0908871	6.58488e-06	RPL18, RPL19, RPL14, RPL13, RPLP0P6, RPS15A, RPLP2, RPL37, RPS2, RPS3, RPL32, RPL7, RPS3A, RPSAP58, RPLP0, RPLP1, RPL10, FAU, FTL, RPS24, RPSA, RPL26, HBA2, RPL24, MRPS7, FXR2, RPS5, RPL18A, RPS17, RPS15, RPS12, RPS4Y1	1997	81	12782	2.37059	0.00467747	8.08321e-05	0.00995253
GOTERM_CC_FAT	GO:0044438~microbody part	20	0.0605914	7.92319e-06	ABCD1, IDE, PEX5, PEX11G, PNPLA8, PEX11B, LONP2, ACSL1, PEX1, AGPS, PEX16, ABCD3, PEX14, FABP1, CAT, SLC27A2, MGST1, ACSL6, ACAA1, AP2M1	1997	43	12782	2.97702	0.00562545	9.56113e-05	0.0119752
GOTERM_CC_FAT	GO:0044439~peroxisomal part	20	0.0605914	7.92319e-06	ABCD1, IDE, PEX5, PEX11G, PNPLA8, PEX11B, LONP2, ACSL1, PEX1, AGPS, PEX16, ABCD3, PEX14, FABP1, CAT, SLC27A2, MGST1, ACSL6, ACAA1, AP2M1	1997	43	12782	2.97702	0.00562545	9.56113e-05	0.0119752
GOTERM_CC_FAT	GO:0032993~protein-DNA complex	31	0.0939166	8.38116e-06	XRCC5, HP1BP3, XRCC6, RPA3, RPA1, HIST1H2BO, RPA2, HIST1H2BM, H2BFS, HIST1H2BN, H2AFV, HIST1H2BK, HIST1H2BJ, H2AFZ, H2AFY, H2AFX, H1F0, HIST1H2BB, HIST1H2BC, HIST1H1E, HIST1H2BD, HIST1H1D, HIST1H1C, HIST1H1B, HIST1H1A, HIST1H2BH, MCM3, HIST2H2BE, HIST2H2BF, H3F3A, H3F3B, H3F3C	1997	86	12782	2.30719	0.00594964	9.94519e-05	0.0126673
GOTERM_CC_FAT	GO:0000786~nucleosome	25	0.0757392	1.21149e-05	HP1BP3, HIST1H2BO, HIST1H2BM, HIST1H2BN, H2BFS, HIST1H2BK, H2AFV, HIST1H2BJ, H2AFZ, H2AFY, H2AFX, H1F0, HIST1H2BB, HIST1H1E, HIST1H2BC, HIST1H1D, HIST1H2BD, HIST1H1C, HIST1H1B, HIST1H1A, HIST1H2BH, HIST2H2BE, HIST2H2BF, H3F3A, H3F3B, H3F3C	1997	63	12782	2.53992	0.00858876	0.000141398	0.01831
GOTERM_CC_FAT	GO:0042175~nuclear envelope-endoplasmic reticulum network	73	0.221159	1.24114e-05	CYB5R3, RTN4, TM7SF2, CYP3A4, CYP3A5, XPO1, SEC24B, SEC24A, CYP3A7, WFS1, HMGCR, VAPB, ORMDL1, EIF5A, RTN1, ALG9, TAPBP, SSR1, HTRA2, SRPR, RAE1, RPN1, RPN2, SEC24D, DHCR24, HPD, CLN3, SGPL1, STS, SPTLC1, SLC33A1, STIM1, ERLIN2, ERLIN1, PIGS, CYP1A2, CYP2E1, TMEM38B, AADAC, SQLE, EIF5AL1, NUCB2, HSD11B1, CYP2A6, SLC27A5, SLC37A4, GPAA1, FMO4, FMO3, MPDU1, PEX16, DAD1, PEMT, PCYT1A, CD4, HSPA5, PP…	1997	284	12782	1.64522	0.00879806	0.000142522	0.0187581
GOTERM_CC_FAT	GO:0016323~basolateral plasma membrane	56	0.169656	1.76186e-05	DLC1, ATP1B1, LIMA1, CADM1, FERMT2, CASK, TENC1, CTNNB1, VCL, ARHGAP4, EPCAM, ANK1, CD44, SLC2A2, SLC2A1, STARD8, MSN, SLC4A1, PAK1, EGFR, SLC12A6, ARHGEF7, ACTN1, STXBP3, ACTN2, SDC1, TNS1, SDCBP, DSP, CA2, DST, PARVA, ITGA2B, TF, ENPP1, ITGB4, FHL2, CDH1, ITGB1, SORBS3, MACF1, ARPC2, DMD, NUMB, B4GALT1, PTPRC, MYO1C, MET, ANXA1, ITGA2, ATP1A1, ABCB1, TJP1, ERBB2IP, ITGA6, ITGA5	1997	203	12782	1.76568	0.0124662	0.0001991	0.026627
GOTERM_CC_FAT	GO:0005778~peroxisomal membrane	16	0.0484731	1.88563e-05	ABCD1, PEX5, PEX11G, PEX11B, PNPLA8, ACSL1, PEX1, AGPS, PEX16, ABCD3, PEX14, CAT, SLC27A2, MGST1, ACSL6, AP2M1	1997	31	12782	3.30354	0.0133361	0.000209756	0.0284973
GOTERM_CC_FAT	GO:0031903~microbody membrane	16	0.0484731	1.88563e-05	ABCD1, PEX5, PEX11G, PEX11B, PNPLA8, ACSL1, PEX1, AGPS, PEX16, ABCD3, PEX14, CAT, SLC27A2, MGST1, ACSL6, AP2M1	1997	31	12782	3.30354	0.0133361	0.000209756	0.0284973
GOTERM_CC_FAT	GO:0031983~vesicle lumen	20	0.0605914	2.56559e-05	A2M, ACTN4, F13A1, CLU, ACTN1, ANPEP, ACTN2, SERPING1, MMRN1, TIMP1, FGG, APOB, F5, FGA, SERPINF2, FGB, HRG, SERPINA1, PROS1, FN1	1997	46	12782	2.78287	0.0181014	0.000276738	0.0387717
GOTERM_CC_FAT	GO:0030125~clathrin vesicle coat	12	0.0363548	2.92246e-05	EGFR, AP1S3, AP1S1, CLTA, AP2A2, AP1S2, CLTB, AP1G2, AP2A1, AP2S1, NECAP2, NECAP1	1997	19	12782	4.04248	0.0205932	0.000310523	0.0441637
GOTERM_CC_FAT	GO:0044431~Golgi apparatus part	73	0.221159	4.2843e-05	TGOLN2, CLTA, SEC24B, SEC31A, CLTB, SEC24A, ARSE, AP1G2, KIAA0368, AP1G1, TAPBP, B2M, AP1S3, ST3GAL1, COPB2, AP1S1, AP1S2, GOPC, GOLGA1, NOS3, SEC24D, GOLGA4, HPD, SEC23A, CLN3, ARL1, STX5, SCAMP2, ADAM10, MAN1A2, PI4KA, HLA-A, VPS41, MAN1A1, CYP2E1, FLNA, MAN2A2, MGAT1, SCYL1, ARRB1, VAMP8, IGF2R, NUCB2, ARCN1, VAMP5, USO1, TRAPPC4, CPD, TRAPPC1, COPE, TRAPPC3, COPZ2, FUT8, PPIL2, COPZ1, BET1, R…	1997	294	12782	1.58926	0.0300443	0.0004485	0.0647372
GOTERM_CC_FAT	GO:0005789~endoplasmic reticulum membrane	68	0.206011	4.47274e-05	CYB5R3, RTN4, TM7SF2, CYP3A4, CYP3A5, SEC24B, SEC24A, CYP3A7, WFS1, HMGCR, VAPB, ORMDL1, RTN1, ALG9, TAPBP, SSR1, HTRA2, SRPR, RPN1, RPN2, SEC24D, DHCR24, HPD, CLN3, SGPL1, STS, SPTLC1, SLC33A1, ERLIN2, STIM1, ERLIN1, PIGS, CYP1A2, CYP2E1, TMEM38B, AADAC, SQLE, HSD11B1, CYP2A6, SLC27A5, SLC37A4, GPAA1, FMO4, FMO3, MPDU1, PEX16, DAD1, PEMT, PCYT1A, CD4, HSPA5, PPAP2B, SEC61A1, SEC61A2, NOMO3, SEC1…	1997	269	12782	1.618	0.0313449	0.000461439	0.0675838
GOTERM_CC_FAT	GO:0019898~extrinsic to membrane	111	0.336282	4.56385e-05	CYP3A5, SEC31A, CYP3A7, AP1G2, PTGS1, CYP2D6, STRN, CASK, VPS53, CTNNB1, APOE, AAK1, VPS4B, VPS4A, GNG2, MYO6, BST1, ROCK2, VPS45, BAIAP2, CYP1A2, CYP2E1, POR, DCTN2, MARK2, JUP, GAPVD1, ARRB1, USO1, SDCBP, ERC1, VPS26A, GRB14, SIPA1, ATP6V1B2, CHMP2B, NUMB, PCYT1A, ASPSCR1, P4HB, EPB41, PTPN3, CYP2C9, CYP2C8, TAOK3, LIN7C, DOCK4, CYP7B1, SYTL4, HGS, PON2, ATG16L1, PDCD6, PIP4K2B, OSBP, TSG101, P…	1997	494	12782	1.43819	0.031973	0.000464111	0.06896
GOTERM_CC_FAT	GO:0005905~coated pit	19	0.0575618	4.86638e-05	EGFR, CLTA, CLTB, MYO6, HIP1R, AP2S1, EPS15L1, AP1S3, EPS15, AP2A2, AP1S1, AP1S2, AP2A1, AAK1, RAB35, NECAP2, NECAP1, HSPD1, AP2M1	1997	44	12782	2.7639	0.0340561	0.000487902	0.0735298
GOTERM_CC_FAT	GO:0009295~nucleoid	14	0.0510316	6.35791e-05	TUFM, SSBP1, VDAC2, HADHA, HADHB, ACADVL, LRRC59, POLDIP2, TFB2M, SUPV3L1, POLG2, DNAJA3, LRPPRC, HSPA9	1669	31	12782	3.45867	0.0416438	0.00118085	0.0952574
GOTERM_CC_FAT	GO:0042645~mitochondrial nucleoid	14	0.0510316	6.35791e-05	TUFM, SSBP1, VDAC2, HADHA, HADHB, ACADVL, LRRC59, POLDIP2, TFB2M, SUPV3L1, POLG2, DNAJA3, LRPPRC, HSPA9	1669	31	12782	3.45867	0.0416438	0.00118085	0.0952574
GOTERM_CC_FAT	GO:0031093~platelet alpha granule lumen	18	0.0545322	6.41043e-05	A2M, ACTN4, F13A1, CLU, ACTN1, ACTN2, SERPING1, MMRN1, TIMP1, FGG, F5, FGA, SERPINF2, FGB, HRG, SERPINA1, PROS1, FN1	1997	41	12782	2.81002	0.0446177	0.00063374	0.0968494
GOTERM_CC_FAT	GO:0015934~large ribosomal subunit	22	0.0801925	7.64938e-05	RPL35, RPL27A, RPL36, RPL23A, RPL38, RPL28, RPL29, MRPL13, RPL30, MRPL12, RPL13A, RPL6, RPL22, RPL31, RPL34, RPL21, RPL8, RPL3, RPL5, RPL11, RPL4, RPL7A	1669	67	12782	2.51472	0.0498889	0.00138219	0.114596
GOTERM_CC_FAT	GO:0005579~membrane attack complex	7	0.021207	8.73927e-05	C8A, C8B, C7, C9, C6, C5, C8G	1997	7	12782	6.4006	0.0603298	0.000852052	0.132012
GOTERM_CC_FAT	GO:0030532~small nuclear ribonucleoprotein complex	12	0.0437413	8.82563e-05	DDX23, PRPF8, LSM6, SNRPD1, LSM4, SNRPD2, SNRNP40, PHF5A, SF3A2, SNRPF, SNRPE, SF3B3	1669	24	12782	3.82924	0.0573367	0.00155264	0.132207
GOTERM_CC_FAT	GO:0031981~nuclear lumen	237	0.863892	9.34704e-05	NAA15, CCT2, CDC16, CD2AP, WDR75, SIN3A, RBM8A, U2AF1, RPP30, RPL11, CUL1, LRRC7, OXR1, NUDT16, KRR1, GTPBP4, EMG1, HKDC1, LIG3, RFC3, PPP1CA, RPS19, NOP2, RCC2, HNF4A, PTRF, RFC1, HUWE1, RFC2, RPS14, RARS, NLE1, FLII, RPS13, RAD23B, IGF2BP1, BOP1, RPS25, HNRNPA3, BRIX1, ISY1, LEO1, NAT10, DHX9, SRP54, UAP1, PTGR2, SUB1, CDC23, RPS9, RPS6, RPF2, ATM, RPS7, CCT5, NUP62, RNF2, POP1, SUPT16H, POP5, …	1669	1450	12782	1.25177	0.0606195	0.00160217	0.140013
GOTERM_CC_FAT	GO:0032587~ruffle membrane	9	0.0272661	9.55269e-05	MYO6, PLEK, ITGA5, DIAPH1, SYNJ2, THEM4, TPM1, ITGB1, RPS3	1997	12	12782	4.80045	0.0657567	0.000918746	0.144291
GOTERM_CC_FAT	GO:0005581~collagen	16	0.0484731	0.000109579	COL4A2, COL4A1, TNXB, COL3A1, COL2A1, COL5A2, COL5A1, COL4A5, COL6A3, COL1A2, COL12A1, COL6A1, LOX, COL1A1, COL8A1, COL11A1	1997	35	12782	2.92599	0.0750581	0.00103978	0.165499
GOTERM_CC_FAT	GO:0005852~eukaryotic translation initiation factor 3 complex	10	0.0302957	0.000110544	EIF3C, EIF3D, EIF3CL, EIF3A, EIF3G, EIF3H, EIF3F, EIF3K, EIF3L, EIF3J	1997	15	12782	4.26707	0.0756939	0.00103515	0.166957
GOTERM_CC_FAT	GO:0031968~organelle outer membrane	29	0.105708	0.000113085	MAVS, MCL1, SAMM50, MTX3, GK2, CHKB, MTX1, FIS1, CISD1, SH3GLB1, DHCR7, EMD, ACSL5, GIMAP5, AIFM2, SYNJ2BP, SIGMAR1, VDAC2, ITPR3, VDAC3, CPT1A, BAX, TOMM40L, RHOT1, RHOT2, TOMM22, MTOR, VAMP1, LRPPRC	1669	104	12782	2.13554	0.0728668	0.00188966	0.169371
GOTERM_CC_FAT	GO:0048471~perinuclear region of cytoplasm	70	0.21207	0.000125792	SEC24B, CHERP, SEC31A, SEC24A, HIP1R, AP1G1, TSNAX, TRAPPC2L, TNFSF13, GLB1, RHPN2P1, GOLGA1, ANP32A, SYNJ2, VPS4A, NOS2, TRAPPC2P1, SEC24D, SEC23A, MYO6, PTPRM, LYN, KIF5B, ACTN4, STMN2, ANXA2P2, SPAG9, PNPLA8, NPC1, NME2, KRT18, SCYL2, NME1, USO1, RAB5A, WDR44, CLN5, TRAPPC2, TF, GALNT1, HMGB2, RHPN2, CLU, SIPA1, ALDOB, MYO9B, CDH1, CALR, ANXA6, SORBS2, OBSL1, HSPA5, TRIP10, LAMB1, GAPDH, APEX1…	1997	288	12782	1.5557	0.0856753	0.00114767	0.189965
GOTERM_CC_FAT	GO:0030659~cytoplasmic vesicle membrane	40	0.121183	0.000125822	COPZ2, SEC24B, CLTA, SEC24A, CLTB, SEC31A, AP1G2, HIP1R, AP2S1, COPZ1, ITGB3, SYNGR1, AP1S3, SYP, COPB2, CD9, AP1S1, ECE2, APOB, AP1S2, CAMK2D, NECAP2, NECAP1, SEC24D, AP2M1, HIP1, SEC23A, EGFR, MYO6, CORO1A, LAMP2, AP2A2, CD36, SCYL1, AP2A1, ARCN1, PECAM1, RAB5A, COPE, ITGA2B	1997	139	12782	1.8419	0.0856952	0.00113342	0.190011
GOTERM_CC_FAT	GO:0034364~high-density lipoprotein particle	13	0.0393844	0.000143995	CLU, APOC1, HP, HPR, APOA4, APOA2, APOA1, APOE, LCAT, APOC3, PON1, APOH, LIPC, APOO	1997	25	12782	3.32831	0.0974508	0.00128083	0.217427
GOTERM_CC_FAT	GO:0031252~cell leading edge	35	0.127579	0.000151539	SLC39A14, ENAH, TLN1, PDLIM7, AIF1, TLN2, WASF2, ABI3, ARF6, RDX, CD2AP, TPM1, APBB1IP, IQGAP1, SCRIB, ACTR3, CTTN, ROBO1, RAC3, RAC1, ARHGAP1, PIK3CA, PAFAH1B1, DBNL, SWAP70, CDK6, SCYL3, MYH9, CDK5, RAPH1, VASP, ADAM17, CYFIP1, GNAS, CDC42BPB	1669	138	12782	1.94237	0.0964168	0.00235506	0.226903
GOTERM_CC_FAT	GO:0060205~cytoplasmic membrane-bounded vesicle lumen	18	0.0545322	0.000181869	A2M, ACTN4, F13A1, CLU, ACTN1, ACTN2, SERPING1, MMRN1, TIMP1, FGG, F5, FGA, SERPINF2, FGB, HRG, SERPINA1, PROS1, FN1	1997	44	12782	2.61843	0.121468	0.00159752	0.274541
GOTERM_CC_FAT	GO:0030141~secretory granule	48	0.145419	0.000182764	TF, A2M, GNAI3, RAB3D, F13A1, CLU, HEXB, ITGB3, MMRN1, TIMP1, ANGPTL6, CD9, FGG, APOA1, SYPL1, FGA, FGB, SLC30A5, CPA3, SERPINA1, HRG, SNAP23, FN1, AKT2, ACTN4, NCF2, CAMP, RAB4A, ACTN1, ACTN2, SERPING1, STXBP3, CYBA, SPAG9, VWF, LAMP2, CD36, F5, SERPINF2, DLD, PECAM1, SMPD1, ARSA, SYTL4, RAB5A, HSPD1, PROS1, ITGA2B	1997	180	12782	1.70683	0.122028	0.00158582	0.275891
GOTERM_CC_FAT	GO:0012506~vesicle membrane	42	0.127242	0.000187482	COPZ2, SEC24B, CLTA, SEC24A, CLTB, SEC31A, AP1G2, HIP1R, AP2S1, COPZ1, ANPEP, ITGB3, SYNGR1, SYP, AP1S3, COPB2, CD9, AP1S1, ECE2, APOB, AP1S2, CAMK2D, NECAP2, NECAP1, SEC24D, AP2M1, HIP1, SEC23A, EGFR, MYO6, CORO1A, LAMP2, AP2A2, CD36, SCYL1, AP2A1, NCK1, ARCN1, PECAM1, RAB5A, COPE, ITGA2B	1997	151	12782	1.7803	0.124972	0.00160714	0.283003
GOTERM_CC_FAT	GO:0015629~actin cytoskeleton	57	0.207771	0.000224628	PDLIM7, AIF1, TLN2, FERMT3, CAPZA2, WASF2, UTRN, CAPZA1, FERMT2, IQGAP2, TTN, CD2AP, IQGAP1, ACTR3, ACTG1, ACTR2, ACTG2, PAK2, ACTR1A, ILK, ACTR1B, VPS16, CAP1, VPS11, TWF1, ACTA1, ACTA2, MYH9, PALLD, VASP, PGM5, CGN, CLIC4, FKBP15, ADAM17, CGNL1, DAG1, TPM1, TPM4, SORBS1, MACF1, RAC3, LANCL2, GYS2, DNAJA3, VPS18, ACTC1, MYO1E, CORO1C, PPP1R9B, LASP1, CAPG, MYH11, SPTBN1, MYH14, MYH10, ACTR10	1669	269	12782	1.6228	0.139544	0.00340993	0.336171
GOTERM_CC_FAT	GO:0019867~outer membrane	29	0.105708	0.000227257	MAVS, MCL1, SAMM50, MTX3, GK2, CHKB, MTX1, FIS1, CISD1, SH3GLB1, DHCR7, EMD, ACSL5, GIMAP5, AIFM2, SYNJ2BP, SIGMAR1, VDAC2, ITPR3, VDAC3, CPT1A, BAX, TOMM40L, RHOT1, RHOT2, TOMM22, MTOR, VAMP1, LRPPRC	1669	108	12782	2.05644	0.141056	0.00337323	0.340098
GOTERM_CC_FAT	GO:0005793~ER-Golgi intermediate compartment	17	0.0515027	0.000244537	P4HB, KIAA0368, PDIA6, ANPEP, MAN1A1, YIF1A, ERGIC2, C19ORF10, SCYL1, NUCB2, SURF4, SEC22B, HSPA5, MYO18A, SEC23IP, KDELR1, FN1	1997	41	12782	2.65391	0.159814	0.00207085	0.368979
GOTERM_CC_FAT	GO:0030863~cortical cytoskeleton	19	0.0575618	0.000250061	EPB41, ACTN4, EPB42, INPPL1, CALD1, MYO1F, CAPZB, DSTN, ACTG1, EPB41L2, CORO1A, EZR, CFL1, SPTBN2, SPTA1, SLC4A1, NOS2, SPTB, SPTAN1	1997	49	12782	2.48187	0.163113	0.0020927	0.3773
GOTERM_CC_FAT	GO:0042641~actomyosin	12	0.0437413	0.000317064	ACTC1, PGM5, ACTA1, PDLIM7, SORBS1, ILK, FERMT2, MYH11, MYH14, MYH9, TPM1, MYH10	1669	27	12782	3.40377	0.191156	0.00460132	0.474199
GOTERM_CC_FAT	GO:0005794~Golgi apparatus	174	0.527145	0.000319554	TGOLN2, CDIPT, SEC31A, AP1G2, VAPB, AP1G1, PITPNB, PTGS1, TRAPPC2L, VPS53, KIFC3, B2M, TAPBP, ST3GAL1, CD44, APOE, AKR7A2, PRKACA, GNG2, TRAPPC2P1, SAR1A, H1F0, SCAMP2, MYO6, CRYAB, VPS45, HLA-A, VPS41, CYP2E1, YIF1A, GLCE, ERGIC2, ERGIC3, MGAT1, C1QA, PNPLA8, GLUL, CD36, SCYL1, SCYL2, VAMP8, ARRB1, USO1, VAMP5, TRAPPC4, CPD, ERC1, TRAPPC1, MYO18A, GRB14, TRAPPC3, TRAPPC2, COPZ2, ARFGAP2, STX8, S…	1997	872	12782	1.27718	0.203524	0.00264253	0.481916
GOTERM_CC_FAT	GO:0019867~outer membrane	32	0.0969462	0.000386912	CYB5R3, TSPO, MTX2, HK2, HK1, KMO, ACSL1, RAE1, ACSL4, ACSL3, ACSL6, DNM1L, MSTO1, OPA1, SLC25A4, MAOA, MAOB, TOMM40, ITGA2, RAF1, CYB5A, CYB5B, PPP1CC, ABCB6, VDAC1, MFN2, TOMM70A, NUCB2, PEBP1, GK3P, GK, MGST1, RETSAT	1997	108	12782	1.89647	0.240834	0.00316206	0.583221
GOTERM_CC_FAT	GO:0000151~ubiquitin ligase complex	25	0.0911278	0.000396317	BRCC3, UBE4A, RING1, CDC23, UBR2, UBE2L3, SUGT1, ATG3, RBX1, OS9, PRPF19, CUL3, ARIH1, CUL2, CUL5, CUL4A, NEDD4, RNF2, FBXO6, HECTD3, CAND1, RNF20, RNF40, CUL1, FBXO7	1669	90	12782	2.12736	0.232939	0.00550954	0.592403
GOTERM_CC_FAT	GO:0005741~mitochondrial outer membrane	28	0.0848279	0.000418174	CYB5R3, TSPO, MTX2, HK2, HK1, KMO, ACSL1, ACSL4, ACSL3, ACSL6, DNM1L, MSTO1, OPA1, SLC25A4, MAOA, MAOB, TOMM40, RAF1, CYB5A, CYB5B, PPP1CC, ABCB6, VDAC1, MFN2, TOMM70A, PEBP1, GK3P, GK, MGST1	1997	90	12782	1.9913	0.257552	0.0033784	0.630205
GOTERM_CC_FAT	GO:0030427~site of polarized growth	18	0.065612	0.000433392	EXOC8, MAP1B, UTRN, PRKCI, DOCK7, DPYSL3, BASP1, DPYSL2, SIGMAR1, CDK5, RAC3, PTK2B, GSK3B, EXOC4, FKBP15, PAFAH1B1, MYH14, MYH10	1669	55	12782	2.50641	0.251738	0.00590093	0.647653
GOTERM_CC_FAT	GO:0032994~protein-lipid complex	15	0.0454435	0.000439771	MSR1, CLU, APOC1, HP, HPR, APOA4, APOA2, APOB, APOA1, APOE, LCAT, APOC3, APOH, PON1, LIPC, APOO	1997	35	12782	2.74311	0.268886	0.0034738	0.662652
GOTERM_CC_FAT	GO:0034358~plasma lipoprotein particle	15	0.0454435	0.000439771	MSR1, CLU, APOC1, HP, HPR, APOA4, APOA2, APOB, APOA1, APOE, LCAT, APOC3, APOH, PON1, LIPC, APOO	1997	35	12782	2.74311	0.268886	0.0034738	0.662652
GOTERM_CC_FAT	GO:0005798~Golgi-associated vesicle	19	0.0575618	0.000442164	TGOLN2, COPZ2, CLTA, ADAM10, CLTB, AP1G2, COPZ1, PI4KA, VPS41, AP1S3, COPB2, AP1S1, AP1S2, SCYL1, AP2A1, IGF2R, GOPC, ARCN1, COPE	1997	51	12782	2.38454	0.270131	0.00345436	0.666246
GOTERM_CC_FAT	GO:0005884~actin filament	15	0.0546767	0.000443473	ACTC1, VPS18, ACTA1, AIF1, FERMT2, PALLD, TPM1, CD2AP, IQGAP1, ACTR3, RAC3, FKBP15, VPS16, VPS11, DNAJA3	1669	41	12782	2.80188	0.25677	0.00591741	0.662671
GOTERM_CC_FAT	GO:0030118~clathrin coat	16	0.0484731	0.000457189	EGFR, CLTA, CLTB, AP1G2, AP1G1, AP2S1, AP1S3, AP2A2, AP1S1, AP1S2, AP2A1, ARCN1, NECAP2, NECAP1, AGAP3, AP2M1	1997	39	12782	2.62589	0.277901	0.0035328	0.688812
GOTERM_CC_FAT	GO:0001725~stress fiber	11	0.0400962	0.000479454	PGM5, ACTA1, PDLIM7, SORBS1, ILK, FERMT2, MYH11, MYH14, MYH9, TPM1, MYH10	1669	24	12782	3.51014	0.274454	0.00627107	0.716256
GOTERM_CC_FAT	GO:0031965~nuclear membrane	24	0.0727096	0.000507606	MYO6, HAX1, LMNB1, LMNB2, SCD, LMNA, SUN2, PML, NUP85, SUN1, SMAD1, TMEM38B, SUMO1, SYNE2, RAE1, ALOX5AP, NUCB2, TOR1A, PCNA, TMPO, ALOX5, MATR3, GCHFR, RETSAT	1997	73	12782	2.10431	0.303374	0.00383844	0.7645
GOTERM_CC_FAT	GO:0045259~proton-transporting ATP synthase complex	11	0.0333253	0.00056518	ATP5D, ATP6V0C, ATP5J2, ATP5B, ATP5F1, ATP5C1, ATP5L, ATP5A1, ATP5H, MON2, ATP5J	1997	21	12782	3.3527	0.331368	0.00422811	0.850866
GOTERM_CC_FAT	GO:0005832~chaperonin-containing T-complex	6	0.0218707	0.000628634	CCT7, CCT5, CCT4, CCT2, CCT3, CCT6A	1669	7	12782	6.56441	0.343405	0.00776026	0.938138
GOTERM_CC_FAT	GO:0009986~cell surface	78	0.236306	0.000734016	PVR, CYP3A4, ATP5B, IDE, PDLIM2, CD53, CD48, GSR, CD44, APOE, PGRMC1, APOH, CEP290, DPP4, ICAM1, PTPRK, ADAM10, CRYAB, FLOT2, ELANE, SLC3A2, NRD1, M6PR, LRPAP1, THY1, NCAM1, CD38, SDC1, CD36, BGN, AAMP, HSPB1, PEBP1, CTSB, CTSG, SPTB, ITGA2B, HLA-DRA, ITGAL, ENPP1, ITGB3, COMT, CALR, ITGB1, ITGAM, ADA, CD74, VCAM1, FGG, ACE, ITGAX, FGA, FGB, DMD, ITGAV, FCER1G, SCARB1, CD4, AGRN, HSPA5, HSPA8, B4…	1997	348	12782	1.43462	0.407149	0.00543115	1.10373
GOTERM_CC_FAT	GO:0005938~cell cortex	39	0.118153	0.000774484	GLRX3, GM2A, CALD1, FERMT2, MYO9B, CAPZB, DSTN, CTNNB1, ACTG1, FGG, EZR, MACF1, FGB, NOS2, SLC4A1, TRIP10, MYO6, EPB41, ACTN4, EPB42, INPPL1, RAI14, MYO1F, NCL, FLNB, FLNA, MARK2, EPB41L2, CORO1A, FNBP1, FNBP1L, CFL1, SPTBN2, FABP1, MARCKS, SPTA1, SEPT8, SPTB, SPTAN1	1997	146	12782	1.70975	0.423999	0.00567093	1.16425
GOTERM_CC_FAT	GO:0030660~Golgi-associated vesicle membrane	13	0.0393844	0.000781784	COPZ2, CLTA, CLTB, AP1G2, COPZ1, AP1S3, COPB2, AP1S1, AP1S2, SCYL1, AP2A1, ARCN1, COPE	1997	29	12782	2.86923	0.426988	0.00566601	1.17516
GOTERM_CC_FAT	GO:0016281~eukaryotic translation initiation factor 4F complex	7	0.021207	0.000788535	EIF4B, EIF4G1, EIF4G2, EIF4E, EIF4A2, EIF4A1, ANKHD1	1997	9	12782	4.97825	0.429738	0.00565726	1.18526
GOTERM_CC_FAT	GO:0044420~extracellular matrix part	33	0.0999758	0.000793222	TF, TNC, COL3A1, COL2A1, ANG, COL6A3, COL6A1, COL12A1, AGRN, LOX, LAMB1, COL8A1, COL11A1, FN1, COL4A2, TNXB, COL4A1, EFEMP2, NID1, COL5A2, COL5A1, COL4A5, ANXA2, ANXA2P2, LAMA2, LAMA1, ERBB2IP, LAMA5, COL1A2, COL1A1, LAMC1, MFAP4, DST	1997	117	12782	1.8053	0.431639	0.00563405	1.19226
GOTERM_CC_FAT	GO:0016469~proton-transporting two-sector ATPase complex	17	0.0515027	0.000826102	ATP5D, ATP5J2, ATP5B, ATP5F1, ATP6V1H, ATP6V1B2, MON2, ATP6V1C1, ATP6V0C, ATP6V1A, ATP5C1, ATP6V0A1, ATP5L, ATP5A1, ATP6V0D1, ATP5H, ATP5J	1997	45	12782	2.418	0.4448	0.00580908	1.24139
GOTERM_CC_FAT	GO:0030136~clathrin-coated vesicle	36	0.109064	0.000856381	TGOLN2, CLTA, CLTB, CADM1, AP1G2, AP1G1, HIP1R, AP2S1, SYNGR1, AP1S3, SYP, AP1S1, APOB, AP1S2, SYPL1, GOPC, NECAP2, NECAP1, ATP6V0D1, HIP1, EGFR, CLN3, MYO6, SNAPIN, VWF, AP2A2, AP2A1, SCYL2, IGF2R, RAB35, RAB5A, SYTL4, TRAPPC4, PEBP1, BIN1, SLC40A1	1997	132	12782	1.74562	0.456651	0.00596259	1.28662
GOTERM_CC_FAT	GO:0005583~fibrillar collagen	8	0.0242365	0.000858012	TNXB, COL3A1, COL1A2, COL2A1, COL1A1, COL5A2, COL11A1, COL5A1	1997	12	12782	4.26707	0.457283	0.00591609	1.28906
GOTERM_CC_FAT	GO:0044449~contractile fiber part	32	0.0969462	0.000899349	SRI, ALDOA, MYL3, PDLIM5, GNA11, MYL1, FHL2, MMP2, TPM1, TPM3, MYL9, VCL, CTNNB1, DES, ANK1, MYL6B, SORBS2, DMD, PPP3CB, OBSL1, SLC4A1, ENO1, CRYAB, ACTN1, ACTN2, FLNB, FXR1, JUP, SYNE1, SVIL, HSPB1, SPTAN1	1997	113	12782	1.81256	0.473037	0.00614092	1.35076
GOTERM_CC_FAT	GO:0005769~early endosome	26	0.0787688	0.000927305	TF, KIAA0368, PRDX3, B2M, TRIM3, NUMB, VPS4B, RABGEF1, VPS4A, CD4, EHD1, STAMBP, CLN3, NF2, HLA-A, VPS41, ANXA2, ANXA2P2, CHMP1A, RABEP1, VAMP8, RAB34, RAB5A, TOM1, HGS, HSPD1	1997	85	12782	1.95783	0.483431	0.00627118	1.39248
GOTERM_CC_FAT	GO:0001726~ruffle	22	0.0666505	0.000943868	MYO5A, MTSS1, S100A6, MYO6, NF2, PLEK, DIAPH1, BAIAP2, S100A11, MYO9B, SLC9A3R1, ITGB1, TPM1, RPS3, NME2, EZR, NME1-NME2, ITGA5, NME1, RAB34, RAB5A, SYNJ2, THEM4, LCP1	1997	67	12782	2.10169	0.489493	0.00632286	1.41718
GOTERM_CC_FAT	GO:0032432~actin filament bundle	11	0.0400962	0.00101482	PGM5, ACTA1, PDLIM7, SORBS1, ILK, FERMT2, MYH11, MYH14, MYH9, TPM1, MYH10	1669	26	12782	3.24013	0.493008	0.0116431	1.51038
GOTERM_CC_FAT	GO:0030658~transport vesicle membrane	12	0.0363548	0.00103479	SEC23A, AP1S3, AP1S1, SEC24B, CLTA, AP1S2, SEC24A, SEC31A, CLTB, AP1G2, AP2A1, SEC24D	1997	26	12782	2.95412	0.521524	0.00686558	1.5527
GOTERM_CC_FAT	GO:0030426~growth cone	17	0.0619669	0.00105788	EXOC8, UTRN, MAP1B, DOCK7, DPYSL3, BASP1, DPYSL2, SIGMAR1, CDK5, RAC3, PTK2B, GSK3B, EXOC4, FKBP15, PAFAH1B1, MYH14, MYH10	1669	54	12782	2.411	0.507418	0.0119299	1.57399
GOTERM_CC_FAT	GO:0030018~Z disc	17	0.0515027	0.00108551	SRI, CRYAB, PDLIM5, FHL2, ACTN1, ACTN2, FLNB, CTNNB1, JUP, DES, SORBS2, DMD, PPP3CB, OBSL1, HSPB1, SLC4A1, SPTAN1	1997	46	12782	2.36544	0.538514	0.00713465	1.62823
GOTERM_CC_FAT	GO:0005753~mitochondrial proton-transporting ATP synthase complex	10	0.0302957	0.00112541	ATP5D, ATP5J2, ATP5B, ATP5F1, ATP5C1, ATP5L, ATP5A1, ATP5H, MON2, ATP5J	1997	19	12782	3.36874	0.551455	0.00732848	1.68761
GOTERM_CC_FAT	GO:0031970~organelle envelope lumen	16	0.0484731	0.00113068	OPA1, LYN, AIFM1, CYCS, AK2, TIMM23, TXNDC12, HTRA2, BCHE, IGF2R, TIMM9, COX6B1, TIMM23B, ALOX5, CAT, NDUFS1	1997	42	12782	2.43832	0.553136	0.00729599	1.69545
GOTERM_CC_FAT	GO:0031674~I band	19	0.0575618	0.0012262	ALDOA, SRI, MYL3, CRYAB, PDLIM5, FHL2, ACTN1, ACTN2, FLNB, CTNNB1, JUP, DES, SORBS2, DMD, PPP3CB, OBSL1, HSPB1, SLC4A1, SPTAN1	1997	55	12782	2.21112	0.582551	0.00783931	1.83744
GOTERM_CC_FAT	GO:0005901~caveola	18	0.0545322	0.00168163	ABCF1, DLC1, SLC27A1, CLN3, ATP1B1, FLOT2, FLOT1, ADRBK1, SRC, TUBB, HMOX1, SDPR, SLC2A1, NOS3, SCARB1, LRP8, INSR, HDAC6	1997	52	12782	2.21559	0.698301	0.0106423	2.51182
GOTERM_CC_FAT	GO:0030132~clathrin coat of coated pit	7	0.021207	0.0017107	EGFR, CLTA, AP2A2, CLTB, AP2A1, AP2S1, AP2M1	1997	10	12782	4.48042	0.704493	0.0107302	2.55472
GOTERM_CC_FAT	GO:0030133~transport vesicle	21	0.0636209	0.00195521	TGOLN2, SEC23A, CLTA, SEC24B, SEC24A, CLTB, SEC31A, KIAA0368, AP1G2, RAB3D, PIGR, AP1S3, AP1S1, AP1S2, BGN, AP2A1, IGF2R, GOPC, YIPF3, RAB11A, SEC24D	1997	66	12782	2.03655	0.751788	0.012149	2.91485
GOTERM_CC_FAT	GO:0030665~clathrin coated vesicle membrane	18	0.0545322	0.00212145	EGFR, CLTA, CLTB, MYO6, AP1G2, HIP1R, AP2S1, SYNGR1, AP1S3, SYP, APOB, AP2A2, AP1S1, AP1S2, AP2A1, NECAP2, NECAP1, HIP1	1997	53	12782	2.17379	0.779548	0.0129505	3.15899
GOTERM_CC_FAT	GO:0030864~cortical actin cytoskeleton	12	0.0363548	0.00212906	EPB41L2, CORO1A, EPB41, INPPL1, CALD1, CFL1, SPTBN2, MYO1F, SPTA1, SPTAN1, SPTB, DSTN	1997	28	12782	2.74311	0.780743	0.0128864	3.17016
GOTERM_CC_FAT	GO:0032592~integral to mitochondrial membrane	7	0.0255158	0.0022384	FIS1, L2HGDH, IMMT, RHOT1, ETFDH, RHOT2, TMEM70	1669	12	12782	4.46745	0.776683	0.0235154	3.30314
GOTERM_CC_FAT	GO:0005912~adherens junction	39	0.118153	0.00250748	DLC1, LIMA1, FERMT2, FHL2, LMO7, CDH1, CDH2, ITGB1, TENC1, VCL, CTNNB1, ARHGAP4, SORBS3, CD44, ARPC2, STARD8, PAK1, MLLT4, PTPRK, PTPRC, PTPRM, NF2, ARHGEF7, ITGA2, ACTN1, ABCB1, ACTN2, CTNNA1, JUP, TJP1, SDC1, TNS1, ITGA6, ITGA5, SDCBP, DSP, PARVA, SPTAN1, ITGA2B	1997	155	12782	1.61047	0.832633	0.0150347	3.72369
GOTERM_CC_FAT	GO:0030016~myofibril	30	0.0908871	0.00289419	ALDOA, SRI, MYL3, PDLIM5, GNA11, MYL1, FHL2, MMP2, TPM1, CTNNB1, TPM3, VCL, DES, ANK1, SORBS2, DMD, PPP3CB, OBSL1, SLC4A1, ENO1, CRYAB, ACTN1, ACTN2, FLNB, FXR1, JUP, SYNE1, SVIL, HSPB1, SPTAN1	1997	111	12782	1.72989	0.873011	0.0171921	4.28632
GOTERM_CC_FAT	GO:0043292~contractile fiber	32	0.0969462	0.00293878	SRI, ALDOA, MYL3, PDLIM5, GNA11, MYL1, FHL2, MMP2, TPM1, TPM3, MYL9, VCL, CTNNB1, DES, ANK1, MYL6B, SORBS2, DMD, PPP3CB, OBSL1, SLC4A1, ENO1, CRYAB, ACTN1, ACTN2, FLNB, FXR1, JUP, SYNE1, SVIL, HSPB1, SPTAN1	1997	121	12782	1.69272	0.876991	0.0173109	4.351
GOTERM_CC_FAT	GO:0030131~clathrin adaptor complex	12	0.0363548	0.0029524	EGFR, AP1S3, AP1S1, AP2A2, AP1S2, AP1G2, AP2A1, AP1G1, AP2S1, ARCN1, AGAP3, AP2M1	1997	29	12782	2.64852	0.878181	0.017248	4.37074
GOTERM_CC_FAT	GO:0045334~clathrin-coated endocytic vesicle	7	0.021207	0.00326766	EGFR, APOB, AP2A2, MYO6, AP2A1, RAB35, AP2S1	1997	11	12782	4.07311	0.902742	0.0189202	4.82676
GOTERM_CC_FAT	GO:0030055~cell-substrate junction	30	0.0908871	0.00333544	DLC1, LIMA1, FERMT2, FHL2, CDH1, TENC1, ITGB1, VCL, ARHGAP4, SORBS3, MACF1, CD44, ARPC2, DMD, STARD8, PAK1, PTPRC, ARHGEF7, ITGA2, ACTN1, ABCB1, ACTN2, SDC1, TNS1, ERBB2IP, ITGA5, SDCBP, DST, PARVA, ITGA2B	1997	112	12782	1.71445	0.907339	0.019154	4.92453
GOTERM_CC_FAT	GO:0034366~spherical high-density lipoprotein particle	6	0.0181774	0.00341788	APOA2, APOA1, CLU, APOC3, PON1, HP, HPR	1997	8	12782	4.80045	0.912638	0.0194669	5.04333
GOTERM_CC_FAT	GO:0005844~polysome	9	0.0272661	0.00350185	ATXN2, PSMA1, EIF2S1, FMR1, RPS4Y1, MSI2, CALR, FXR1, YBX2	1997	18	12782	3.2003	0.917726	0.0197832	5.16419
GOTERM_CC_FAT	GO:0044421~extracellular region part	181	0.548352	0.0036585	PVR, CTHRC1, UTS2, A2M, LTBP1, LTBP2, MASP1, BTD, MMP9, LTBP4, IDE, TNFSF13, CNP, VTN, POSTN, MMP2, APOA4, OGN, TTR, APOA2, APOB, APOA1, CD44, SERPINE2, APOD, ISG15, APOE, LCAT, TGFBI, TPT1, APOH, CFH, COL12A1, CFI, LOX, APOO, COCH, EGFR, F11, MATN2, F12, C4A, C4B, CRTAP, CST3, SERPING1, C1QA, C1QB, F5, SERPINF2, F2, COL1A2, LAMC1, COL1A1, MFAP4, DST, ALDOA, GC, RBP4, ENPP1, CLU, APOC1, CALR, ADA…	1997	960	12782	1.20678	0.926438	0.0204983	5.38928
GOTERM_CC_FAT	GO:0030684~preribosome	7	0.0255158	0.00370101	TBL3, WDR36, RRP1, WDR12, WDR3, BOP1, ALG11	1669	13	12782	4.1238	0.916304	0.0374436	5.40617
GOTERM_CC_FAT	GO:0030017~sarcomere	27	0.0817984	0.00371055	ALDOA, SRI, MYL3, GNA11, PDLIM5, MYL1, FHL2, MMP2, TPM1, CTNNB1, TPM3, DES, ANK1, SORBS2, DMD, PPP3CB, OBSL1, SLC4A1, ENO1, CRYAB, ACTN1, ACTN2, FLNB, JUP, SYNE1, HSPB1, SPTAN1	1997	98	12782	1.76343	0.929124	0.020466	5.46396
GOTERM_CC_FAT	GO:0030119~AP-type membrane coat adaptor complex	12	0.0363548	0.00401347	EGFR, AP1S3, AP1S1, AP2A2, AP1S2, AP1G2, AP2A1, AP1G1, AP2S1, ARCN1, AGAP3, AP2M1	1997	30	12782	2.56024	0.942922	0.0219519	5.89748
GOTERM_CC_FAT	GO:0000139~Golgi membrane	44	0.133301	0.00443372	COPZ2, CLTA, SEC24B, SEC24A, CLTB, FUT8, AP1G2, AP1G1, COPZ1, BET1, RER1, TAPBP, B2M, AP1S3, ST3GAL1, COPB2, AP1S1, AP1S2, B3GNT1, NOS3, SEC24D, QSOX1, HPD, SEC23A, STX5, CLN3, ST6GAL1, SCAMP2, MAN1A2, HLA-A, CYP2E1, MAN1A1, ABCB4, MAN2A2, MGAT1, B3GAT3, SCYL1, VAMP8, ARRB1, AP2A1, ARCN1, USO1, TRAPPC3, COPE	1997	186	12782	1.51412	0.957736	0.0240434	6.49585
GOTERM_CC_FAT	GO:0070161~anchoring junction	41	0.124212	0.00531203	DLC1, LIMA1, FERMT2, FHL2, LMO7, CDH1, CDH2, ITGB1, TENC1, VCL, CTNNB1, ARHGAP4, SORBS3, CD44, ARPC2, PPL, STARD8, PAK1, MLLT4, B4GALT1, PTPRK, PTPRC, PTPRM, NF2, ARHGEF7, ITGA2, ACTN1, ABCB1, ACTN2, CTNNA1, JUP, TJP1, SDC1, TNS1, ITGA6, ITGA5, SDCBP, DSP, PARVA, SPTAN1, ITGA2B	1997	172	12782	1.52572	0.977455	0.0285335	7.73497
GOTERM_CC_FAT	GO:0031256~leading edge membrane	10	0.0302957	0.00551952	PTPRK, MYO6, PLEK, ITGA5, DIAPH1, SYNJ2, THEM4, TPM1, ITGB1, RPS3	1997	23	12782	2.78287	0.980567	0.0294132	8.02544
GOTERM_CC_FAT	GO:0042627~chylomicron	7	0.021207	0.00567732	APOA4, APOA2, APOB, APOE, APOC3, APOH, APOC1	1997	12	12782	3.73368	0.982643	0.0300196	8.24578
GOTERM_CC_FAT	GO:0005758~mitochondrial intermembrane space	13	0.0393844	0.00655513	TXNDC12, OPA1, HTRA2, LYN, AIFM1, TIMM9, CYCS, COX6B1, TIMM23B, AK2, CAT, TIMM23, NDUFS1	1997	36	12782	2.31133	0.990745	0.0340914	9.46254
GOTERM_CC_FAT	GO:0008091~spectrin	6	0.0181774	0.00670456	EPB41L2, EPB41, SPTBN2, SPTA1, SPTAN1, SPTB	1997	9	12782	4.26707	0.991685	0.0346056	9.66816
GOTERM_CC_FAT	GO:0005604~basement membrane	22	0.0666505	0.00717218	TF, COL4A2, COL4A1, EFEMP2, TNC, NID1, COL2A1, COL5A1, COL4A5, ANXA2P2, ANXA2, LAMA2, LAMA1, ERBB2IP, ANG, LAMA5, AGRN, LAMC1, LAMB1, COL8A1, DST, FN1	1997	78	12782	1.8053	0.994054	0.0367177	10.3088
GOTERM_CC_FAT	GO:0044448~cell cortex part	23	0.0696801	0.00731972	ACTN4, EPB41, GM2A, EPB42, INPPL1, CALD1, MYO1F, CAPZB, MARK2, DSTN, ACTG1, EPB41L2, CORO1A, EZR, CFL1, SPTBN2, FABP1, SPTA1, SLC4A1, NOS2, SEPT8, SPTB, SPTAN1	1997	83	12782	1.77366	0.994651	0.037195	10.5101
GOTERM_CC_FAT	GO:0030027~lamellipodium	18	0.065612	0.00744574	SLC39A14, DBNL, ENAH, SWAP70, WASF2, ABI3, RDX, SCYL3, CDK5, APBB1IP, RAPH1, VASP, ACTR3, CTTN, RAC3, RAC1, CYFIP1, PIK3CA	1669	70	12782	1.96932	0.993261	0.071908	10.5976
GOTERM_CC_FAT	GO:0034361~very-low-density lipoprotein particle	9	0.0272661	0.00754043	APOA4, APOA2, APOB, APOA1, APOE, APOC3, APOH, APOC1, APOO	1997	20	12782	2.88027	0.995434	0.0380288	10.8103
GOTERM_CC_FAT	GO:0034385~triglyceride-rich lipoprotein particle	9	0.0272661	0.00754043	APOA4, APOA2, APOB, APOA1, APOE, APOC3, APOH, APOC1, APOO	1997	20	12782	2.88027	0.995434	0.0380288	10.8103
GOTERM_CC_FAT	GO:0030140~trans-Golgi network transport vesicle	10	0.0302957	0.007627	AP1S3, TGOLN2, AP1S1, CLTA, AP1S2, CLTB, AP1G2, AP2A1, IGF2R, GOPC	1997	24	12782	2.66692	0.995709	0.0381891	10.9278
GOTERM_CC_FAT	GO:0030485~smooth muscle contractile fiber	4	0.0145804	0.00800781	ACTG2, ACTC1, ACTA2, MYH11	1669	4	12782	7.65848	0.995387	0.0760524	11.3535
GOTERM_CC_FAT	GO:0005856~cytoskeleton	248	0.751333	0.0083265	DYNC1LI2, PDLIM5, STRN, PDLIM2, PDLIM1, KIFC3, CTNNB1, HOOK1, ACTG1, RAE1, CEP290, STAG2, H1F0, KIF5B, MPDZ, CRYAB, ROCK2, VPS41, DCTN6, CTNNA1, PCM1, DCTN4, MARK4, DCTN1, MARK1, DCTN2, JUP, MAPK1, NME2, KRT18, SCYL1, NME1, MAPK3, TUBA4A, BIN1, DBN1, MYO18A, ADD1, ALDOA, LMNB1, LMNB2, ALDOC, ALDOB, IGF2BP2, MYO9B, CAPZB, PFN1, PEA15, PFN2, MACF1, DMD, HIP1, KIF3B, KIF3C, CDC27, DVL1, SYNE1, FNBP1…	1997	1381	12782	1.14942	0.997403	0.041343	11.8721
GOTERM_CC_FAT	GO:0005615~extracellular space	131	0.396873	0.00850976	PVR, UTS2, A2M, MASP1, BTD, MMP9, IDE, TNFSF13, CNP, VTN, MMP2, APOA4, TTR, APOB, APOA2, APOA1, APOD, SERPINE2, ISG15, APOE, LCAT, TGFBI, TPT1, APOH, CFH, CFI, LOX, APOO, F11, EGFR, F12, C4A, C4B, CST3, SERPING1, C1QA, C1QB, F5, SERPINF2, F2, COL1A2, GC, RBP4, ENPP1, CLU, APOC1, CALR, ADA, AHSG, ANGPTL6, FGG, ACE, FGA, BCHE, FGB, KLKB1, APOC3, FN1, LGALS1, IL1RN, LGALS8, CD5L, PON1, HSPD1, ENG, M…	1997	685	12782	1.22406	0.997723	0.0419461	12.118
GOTERM_CC_FAT	GO:0022624~proteasome accessory complex	6	0.0218707	0.00878997	PSMD13, PSME1, PSME2, PSMD1, PSMD2, PSMD8	1669	11	12782	4.17735	0.997278	0.0820398	12.3954
GOTERM_CC_FAT	GO:0030130~clathrin coat of trans-Golgi network vesicle	7	0.021207	0.00916442	AP1S3, AP1S1, CLTA, AP1S2, CLTB, AP1G2, AP2A1	1997	13	12782	3.44648	0.998577	0.0448054	12.991
