# Supplementary material for: Quantitative proteomics reveals FLNC as a potential progression marker for the development of hepatocellular carcinoma
Source: Oncotarget. 2016 Sep 9;7(42):68242–52. doi: 10.18632/oncotarget.11921 (PMC5354476; doi:10.18632/oncotarget.11921)
Supplement: Supplementary file 4 [file oncotarget-07-68242-s004.xlsx]

## Sheet: Table S3
Table S3. The List of Differentially Expressed Proteins between T1-C and T1-N.
Protein IDs	Gene Name	Protein Name	Ratio	p-Value
F5H669	CPSF7	Cleavage and polyadenylation specificity factor subunit 7	0.086522	4.05415e-13
Q9UPN3	MACF1	Microtubule-actin cross-linking factor 1, isoforms 1/2/3/5	0.121693	5.95251e-08
Q03013	GSTM4	Glutathione S-transferase Mu 4	0.124297	2.83609e-08
P08319	ADH4	Alcohol dehydrogenase 4	0.168098	0.00622111
Q14749	GNMT	Glycine N-methyltransferase	0.169672	0.00167172
P07327	ADH1A	Alcohol dehydrogenase 1A	0.174901	0.00551222
Q8WWQ8	STAB2	Stabilin-2	0.176269	6.22559e-06
Q96HU8	DIRAS2	GTP-binding protein Di-Ras2	0.177357	3.38588e-07
O75891	ALDH1L1	Cytosolic 10-formyltetrahydrofolate dehydrogenase	0.177755	0.0076223
Q9HAW7	UGT1A7	UDP-glucuronosyltransferase 1-7	0.178945	7.41568e-07
P16662	UGT2B7	UDP-glucuronosyltransferase 2B7	0.179791	0.00648811
Q8N5Z0	AADAT	Kynurenine/alpha-aminoadipate aminotransferase, mitochondrial	0.190295	8.80379e-06
G3V1N2	HBA2	Hemoglobin, Alpha 2	0.195079	2.79222e-06
P05177	CYP1A2	Cytochrome P450 1A2	0.196132	3.27505e-05
P24043	LAMA2	Laminin subunit alpha-2	0.196371	8.88069e-05
P36537	UGT2B10	UDP-glucuronosyltransferase 2B10	0.200602	0.00405919
P28332	ADH6	Alcohol dehydrogenase 6	0.204914	0.00815942
P28845	HSD11B1	Corticosteroid 11-beta-dehydrogenase isozyme 1	0.207274	0.00916658
P00326	ADH1C	Alcohol dehydrogenase 1C	0.207928	0.00982348
P11509	CYP2A6	Cytochrome P450 2A6	0.209999	0.00278777
P09488	GSTM1	Glutathione S-transferase Mu 1	0.210132	0.00999957
G3V5T0	GSTZ1	Maleylacetoacetate isomerase	0.21544	0.00304382
P11150	LIPC	Hepatic triacylglycerol lipase	0.215853	0.000323881
P00325	ADH1B	Alcohol dehydrogenase 1B	0.21597	0.0167454
K7EK11	NAGS	N-acetylglutamate synthase, mitochondrial	0.218753	3.63407e-05
P13929	ENO3	Beta-enolase	0.219564	0.0146718
P31995-4	FCGR2C	Low affinity immunoglobulin gamma Fc region receptor II-c	0.221617	1.98913e-05
P54855	UGT2B15	UDP-glucuronosyltransferase 2B15	0.221904	0.00772183
Q9UNU6	CYP8B1	7-alpha-hydroxycholest-4-en-3-one 12-alpha-hydroxylase	0.222005	0.00013486
E9PDP5	ANKHD1	Ankyrin repeat and KH domain-containing protein 1	0.222385	0.000105801
P00966	ASS1	Argininosuccinate synthase	0.223371	0.0204947
P09210	GSTA2	Glutathione S-transferase A2	0.223479	5.12077e-05
J3KND8	PAH	Phenylalanine-4-hydroxylase	0.227502	0.0215422
P08263	GSTA1	Glutathione S-transferase A1	0.228348	0.0212681
Q15166	PON3	Serum paraoxonase/lactonase 3	0.229817	0.0172515
O43708	GSTZ1	Maleylacetoacetate isomerase	0.231496	0.000252037
Q86XE5	HOGA1	Probable 4-hydroxy-2-oxoglutarate aldolase, mitochondrial	0.231582	0.000181949
P08684	CYP3A4	Cytochrome P450 3A4	0.232459	0.00110158
Q9NYQ3	HAO2	Hydroxyacid oxidase 2	0.238184	0.00634404
Q9Y6Z7	COLEC10	Collectin-10	0.244415	0.000290646
P32929	CTH	Cystathionine gamma-lyase	0.24488	0.0232625
B4DW79	MARCO	Macrophage receptor MARCO	0.24741	0.00028074
Q8WUH2	TGFBRAP1	Transforming growth factor-beta receptor-associated protein 1	0.250051	0.000451753
Q96N76	UROC1	Urocanate hydratase	0.25234	0.024523
O75452	RDH16	Retinol dehydrogenase 16	0.252736	0.0317091
Q9UBX1	CTSF	Cathepsin F	0.254964	7.20624e-05
Q9H2X3-7	CLEC4M	C-type lectin domain family 4 member M	0.255657	0.000375025
P54840	GYS2	Glycogen [starch] synthase, liver	0.25683	0.0026276
Q9ULH0-3	KIDINS220	Kinase D-interacting substrate of 220 kDa	0.257757	0.000271157
Q93088	BHMT	Betaine--homocysteine S-methyltransferase 1	0.258421	0.035895
Q9UDR5	AASS	Alpha-aminoadipic semialdehyde synthase, mitochondrial	0.260629	0.00955796
P32754	HPD	4-hydroxyphenylpyruvate dioxygenase	0.26228	0.0370134
P22309	UGT1A1	UDP-glucuronosyltransferase 1-1	0.263637	0.000182945
Q05315	CLC	Eosinophil lysophospholipase	0.266598	0.000425231
Q8NF91-4	SYNE1	Nesprin-1	0.267645	0.00304364
Q9NZN3	EHD3	EH domain-containing protein 3	0.269372	0.000798014
Q9UBQ7	GRHPR	Glyoxylate reductase/hydroxypyruvate reductase	0.270041	0.0291166
Q7Z4W1	DCXR	L-xylulose reductase	0.272824	0.0428912
P09455	RBP1	Retinol-binding protein 1	0.276139	0.0167875
Q9UBN7	HDAC6	Histone deacetylase 6	0.276298	0.000832489
P35504	UGT1A5	UDP-glucuronosyltransferase 1-5	0.277646	8.52264e-05
Q13797	ITGA9	Integrin alpha-9	0.281233	0.000121524
O95954	FTCD	Formimidoyltransferase-cyclodeaminase	0.28193	0.0341816
Q9H2M3	BHMT2	S-methylmethionine--homocysteine S-methyltransferase BHMT2	0.283006	0.0344707
P21695-2	GPD1	Glycerol-3-phosphate dehydrogenase [NAD(+)], cytoplasmic	0.283402	0.0196718
P51689	ARSD	Arylsulfatase D	0.285856	0.000999479
Q16853	AOC3	Membrane primary amine oxidase	0.28747	0.0130677
P23378	GLDC	Glycine dehydrogenase [decarboxylating], mitochondrial	0.287775	0.015464
O60656	UGT1A9	UDP-glucuronosyltransferase 1-9	0.290924	0.0124537
P49638	TTPA	Alpha-tocopherol transfer protein	0.297596	0.000279697
R4GMN9	NCAM1	Neural cell adhesion molecule 1	0.298904	0.00162355
P27169	PON1	Serum paraoxonase/arylesterase 1	0.298935	0.0231502
Q9BYV7-4	BCO2	Beta,beta-carotene 9,10-oxygenase	0.301438	0.00211443
P35573	AGL	Glycogen debranching enzyme	0.302228	0.0443609
P06133	UGT2B4	UDP-glucuronosyltransferase 2B4	0.302301	0.0264677
F8W8V8	SLC2A2	Solute carrier family 2, facilitated glucose transporter member 2	0.306135	0.000734305
Q16851	UGP2	UTP--glucose-1-phosphate uridylyltransferase	0.30639	0.041746
A6ND91	ASPDH	Putative L-aspartate dehydrogenase	0.307005	0.031059
A2RRP1-2	NBAS	Neuroblastoma-amplified sequence	0.308945	0.00216987
P15088	CPA3	Mast cell carboxypeptidase A	0.314125	0.00261877
G3V2B8	MTHFD1	Methylenetetrahydrofolate Dehydrogenase (NADP+ Dependent) 1	0.315817	0.000271098
P08514	ITGA2B	Integrin alpha-IIb	0.31602	0.00148889
Q92954-5	PRG4	Proteoglycan 4	0.316576	0.00153835
P17661	DES	Desmin	0.321118	0.00119939
P11226	MBL2	Mannose-binding protein C	0.322727	0.0020395
F5GZY3	DMD	Dystrophin	0.326983	0.00169871
O00763-2	ACACB	Acetyl-CoA carboxylase 2	0.330507	0.00294998
O15488-5	GYG2	Glycogenin-2	0.33523	0.00402157
Q9UJ68-5	MSRA	Mitochondrial peptide methionine sulfoxide reductase	0.335345	0.00230286
P36269	GGT5	Gamma-glutamyltransferase 5	0.335345	0.0268792
Q8NB49-2	ATP11C	Probable phospholipid-transporting ATPase IG	0.337364	0.00423072
Q8IWW8	ADHFE1	Hydroxyacid-oxoacid transhydrogenase, mitochondrial	0.338786	0.00206529
P24158	PRTN3	Myeloblastin	0.341997	0.00654776
Q8N142	ADSSL1	Adenylosuccinate synthetase isozyme 1	0.344927	0.0042659
P14920	DAO	D-amino-acid oxidase	0.345223	0.0302936
Q02928	CYP4A11	Cytochrome P450 4A11	0.347891	0.00552897
Q3LXA3	DAK	Bifunctional ATP-dependent dihydroxyacetone kinase/FAD-AMP lyase (cyclizing)	0.349899	0.0477831
Q7Z5P4	HSD17B13	17-beta-hydroxysteroid dehydrogenase 13	0.350329	0.0333589
Q9Y6L6	SLCO1B1	Solute carrier organic anion transporter family member 1B1	0.351606	0.00559778
P49913	CAMP	Cathelicidin antimicrobial peptide	0.356304	0.00587788
Q9BUT1	BDH2	3-hydroxybutyrate dehydrogenase type 2	0.357658	0.0181453
H0YLA4	SORD	Sorbitol Dehydrogenase	0.357945	0.00242588
P05181	CYP2E1	Cytochrome P450 2E1	0.362557	0.00609656
Q9H2A2	ALDH8A1	Aldehyde dehydrogenase family 8 member A1	0.367537	0.0349288
O95154	AKR7A3	Aflatoxin B1 aldehyde reductase member 3	0.368384	0.0210813
Q16719	KYNU	Kynureninase	0.368751	0.0115823
Q86WU2-2	LDHD	Probable D-lactate dehydrogenase, mitochondrial	0.38051	0.0402607
Q6IB77	GLYAT	Glycine N-acyltransferase	0.381335	0.0427178
O95721	SNAP29	Synaptosomal-associated protein 29	0.38195	0.00876341
A6NLP5	TTC36	Tetratricopeptide repeat protein 36	0.383994	0.0149404
I3L4X8	ITGB3	Integrin beta	0.38466	0.00603621
B3KMK8	STBD1	Starch-binding domain-containing protein 1	0.387745	0.00800254
Q92781	RDH5	11-cis retinol dehydrogenase	0.390303	0.00392723
P32320	CDA	Cytidine deaminase	0.390347	0.0112416
Q08AH3	ACSM2A	Acyl-coenzyme A synthetase ACSM2A, mitochondrial	0.390985	0.00642267
Q92947	GCDH	Glutaryl-CoA dehydrogenase, mitochondrial	0.39652	0.0257275
Q9NQC3-3	RTN4	Reticulon-4	0.39678	0.00499507
P22830	FECH	Ferrochelatase, mitochondrial	0.398857	0.0271498
F5H324	ARSE	Arylsulfatase E	0.399048	0.0311025
O75936	BBOX1	Gamma-butyrobetaine dioxygenase	0.404384	0.0102687
Q5TA02	GSTO1	Glutathione S-Transferase Omega 1	0.404606	0.0141691
Q9H2P9-3	DPH5	Diphthine synthase	0.406268	0.00937559
Q8N4T8	CBR4	Carbonyl reductase family member 4	0.40642	0.029661
P16452	EPB42	Erythrocyte membrane protein band 4.2	0.4068	0.0142256
A1L0T0	ILVBL	Acetolactate synthase-like protein	0.407424	0.00997433
P12429	ANXA3	Annexin A3	0.407675	0.0313504
Q9UI32	GLS2	Glutaminase liver isoform, mitochondrial	0.407865	0.0121236
P31323	PRKAR2B	cAMP-dependent protein kinase type II-beta regulatory subunit	0.40928	0.00546779
P08246	ELANE	Neutrophil elastase	0.410718	0.0309278
P01604		Ig kappa chain V-I region Kue	0.412454	0.00725073
P17735	TAT	Tyrosine aminotransferase	0.412538	0.012772
Q86SQ7-3	SDCCAG8	Serologically defined colon cancer antigen 8	0.417312	0.00805016
Q658P3-4	STEAP3	Metalloreductase STEAP3	0.418733	0.0128582
P22897	MRC1	Macrophage mannose receptor 1	0.420256	0.0182791
P13807-2	GYS1	Glycogen [starch] synthase, muscle	0.422466	0.0230473
Q15800	MSMO1	Methylsterol monooxygenase 1	0.422777	0.0189621
Q9ULD0	OGDHL	2-oxoglutarate dehydrogenase-like, mitochondrial	0.423841	0.0135628
Q96EN8	MOCOS	Molybdenum cofactor sulfurase	0.425089	0.0085936
Q5JRA6-2	MIA3	Melanoma inhibitory activity protein 3	0.426065	0.017368
Q96LJ7	DHRS1	Dehydrogenase/reductase SDR family member 1	0.42844	0.0201504
Q9ULH7-4	MKL2	MKL/myocardin-like protein 2	0.428441	0.0125698
Q9BZZ2-2	SIGLEC1	Sialoadhesin	0.428905	0.0307816
O15229-3	KMO	Kynurenine 3-monooxygenase	0.429366	0.0122991
Q13428-5	TCOF1	Treacle protein	0.431307	0.0202912
O75351	VPS4B	Vacuolar protein sorting-associated protein 4B	0.434324	0.0260149
Q9BUP0	EFHD1	EF-hand domain-containing protein D1	0.436165	0.00996643
Q96F10	SAT2	Diamine acetyltransferase 2	0.441559	0.0447053
Q96HR9	REEP6	Receptor expression-enhancing protein 6	0.441629	0.0439995
Q9UKL6	PCTP	Phosphatidylcholine transfer protein	0.443171	0.0143605
Q96C11	FGGY	FGGY carbohydrate kinase domain-containing protein	0.445589	0.0154389
Q8IVS8	GLYCTK	Glycerate kinase	0.446117	0.0140415
E7ETR5	ACSM3	Acyl-coenzyme A synthetase ACSM3, mitochondrial	0.446997	0.0186955
P02461	COL3A1	Collagen alpha-1(III) chain	0.44717	0.0460099
P55083	MFAP4	Microfibril-associated glycoprotein 4	0.447885	0.0179611
Q96FV2	SCRN2	Secernin-2	0.449759	0.0207604
E9PJL7	CRYAB	Alpha-crystallin B chain	0.449996	0.023397
Q8WZ42-3	TTN	Titin	0.452034	0.0245113
P09669	COX6C	Cytochrome c oxidase subunit 6C	0.453457	0.0255574
Q9UHJ6	SHPK	Sedoheptulokinase	0.454274	0.0252564
Q969I3	GLYATL1	Glycine N-acyltransferase-like protein 1	0.455298	0.0342008
Q03164-2	KMT2A	Histone-lysine N-methyltransferase 2A	0.455402	0.0153571
P07902	GALT	Galactose-1-phosphate uridylyltransferase	0.456842	0.0268029
Q08477-2	CYP4F3	Leukotriene-B(4) omega-hydroxylase 2	0.45816	0.0178432
Q8WYK0	ACOT12	Acyl-coenzyme A thioesterase 12	0.461463	0.032369
Q9H0Q0	FAM49A	Protein FAM49A	0.46182	0.0186468
A2VDF0	FUOM	Fucose mutarotase	0.464256	0.0345157
P80188	LCN2	Neutrophil gelatinase-associated lipocalin	0.464921	0.0341421
Q9H227	GBA3	Cytosolic beta-glucosidase	0.465315	0.0343367
P35558	PCK1	Phosphoenolpyruvate carboxykinase, cytosolic [GTP]	0.465848	0.0227901
P53370	NUDT6	Nucleoside diphosphate-linked moiety X motif 6	0.466122	0.0258109
F5GWP8	JUP	Junction Plakoglobin	0.466305	0.0231023
Q9NQX3	GPHN	Gephyrin	0.4665	0.035445
P12724	RNASE3	Eosinophil cationic protein	0.467102	0.0358517
P28330	ACADL	Long-chain specific acyl-CoA dehydrogenase, mitochondrial	0.467239	0.0334521
Q6UWY5	OLFML1	Olfactomedin-like protein 1	0.468548	0.0292477
D9IX68	CD36	Platelet glycoprotein 4	0.471619	0.0309817
Q9NZN4	EHD2	EH domain-containing protein 2	0.472729	0.0387107
Q9NVD7	PARVA	Alpha-parvin	0.473228	0.0328756
P21953	BCKDHB	2-oxoisovalerate dehydrogenase subunit beta, mitochondrial	0.474464	0.0377317
P35218	CA5A	Carbonic anhydrase 5A, mitochondrial	0.47453	0.042152
Q12959-8	DLG1	Disks large homolog 1	0.474602	0.0359963
P31997	CEACAM8	Carcinoembryonic antigen-related cell adhesion molecule 8	0.474927	0.0398745
Q9NY15	STAB1	Stabilin-1	0.475234	0.0393047
E9PEW8	HBD	Hemoglobin, Delta	0.477184	0.0341009
P15153	RAC2	Ras-related C3 botulinum toxin substrate 2	0.479351	0.0314768
H0YEN6	TM7SF2	Delta(14)-sterol reductase	0.479667	0.0214896
P78329	CYP4F2	Leukotriene-B(4) omega-hydroxylase 1	0.480031	0.0366461
Q9BWP8-7	COLEC11	Collectin-11	0.483011	0.0468733
P12235	SLC25A4	ADP/ATP translocase 1	0.483693	0.0340572
Q5SRE7	PHYHD1	Phytanoyl-CoA dioxygenase domain-containing protein 1	0.487434	0.0387481
Q15124	PGM5	Phosphoglucomutase-like protein 5	0.488776	0.04466
Q93100-4	PHKB	Phosphorylase b kinase regulatory subunit beta	0.489032	0.0383986
P08754	GNAI3	Guanine nucleotide-binding protein G(k) subunit alpha	0.491413	0.0478419
E9PJK1	CD81	CD81 antigen	0.491617	0.0398441
Q9GZM5	YIPF3	Protein YIPF3	0.492228	0.046024
O43426-4	SYNJ1	Synaptojanin-1	0.494761	0.0253645
B4DUN5	PFKFB1	6-phosphofructo-2-kinase/fructose-2,6-bisphosphatase 1	0.496862	0.0475886
Q9UI09	NDUFA12	NADH dehydrogenase [ubiquinone] 1 alpha subcomplex subunit 12	0.498106	0.0387397
Q13185	CBX3	Chromobox protein homolog 3	2.00047	0.0142264
Q6NZ53	THOC3	THO complex subunit 3	2.01091	0.0232224
O15118	NPC1	Niemann-Pick C1 protein	2.01602	0.0220706
Q8IUF8-4	MINA	Bifunctional lysine-specific demethylase and histidyl-hydroxylase MINA	2.01626	0.040831
M0R0P1	FBL	rRNA 2-O-methyltransferase fibrillarin	2.0168	0.0173258
P55290	CDH13	Cadherin-13	2.02342	0.0262259
D6RAF8	HNRNPD	Heterogeneous nuclear ribonucleoprotein D0	2.0251	0.0195955
Q96Q25	KM-PA-2	Ribosome biogenesis protein BOP1	2.02777	0.0410379
F8W720	GMPS	GMP synthase [glutamine-hydrolyzing]	2.03067	0.0195527
F8VXD2	CDK4	Cyclin-dependent kinase 4	2.03264	0.0230491
Q9BRX9	WDR83	WD repeat domain-containing protein 83	2.03703	0.0128259
O15355	PPM1G	Protein phosphatase 1G	2.04236	0.02071
P31948	STIP1	Stress-induced-phosphoprotein 1	2.07375	0.0316631
Q9UKD2	MRTO4	mRNA turnover protein 4 homolog	2.08083	0.0108828
C9JW69	RCC1	Regulator of chromosome condensation	2.08266	0.0164166
Q9UBE0	SAE1	SUMO-activating enzyme subunit 1	2.10471	0.0259666
P39059	COL15A1	Collagen alpha-1(XV) chain	2.10519	0.00695739
P52895	AKR1C2	Aldo-keto reductase family 1 member C2	2.11052	0.0382669
P35637-2	FUS	RNA-binding protein FUS	2.11517	0.0143852
B3KR41	MAD1L1	Mitotic spindle assembly checkpoint protein MAD1	2.11558	0.0207819
P09327	VIL1	Villin-1	2.11763	0.0197075
E7EUM5	NUP54	Nucleoporin p54	2.11974	0.0173558
P61964	WDR5	WD repeat-containing protein 5	2.12232	0.0148179
P12956	XRCC6	X-ray repair cross-complementing protein 6	2.1268	0.00913153
O43172-2	PRPF4	U4/U6 small nuclear ribonucleoprotein Prp4	2.14697	0.0176923
P46776	RPL27A	60S ribosomal protein L27a	2.14739	0.0115821
Q9H0A0	NAT10	N-acetyltransferase 10	2.15218	0.0148498
G3V1J5	DIS3	Exosome complex exonuclease RRP44	2.159	0.00803941
E7EQ69	NAA50	N-alpha-acetyltransferase 50	2.16255	0.014704
P07942	LAMB1	Laminin subunit beta-1	2.18343	0.041259
J3QL05	SRSF2	Serine/arginine-rich splicing factor 2	2.18601	0.012551
P17301	ITGA2	Integrin alpha-2	2.18847	0.0179704
O95400	CD2BP2	CD2 antigen cytoplasmic tail-binding protein 2	2.19111	0.0121813
H7C417			2.19227	0.0120163
Q07955	SRSF1	Serine/arginine-rich splicing factor 1	2.19235	0.0179201
P12004	PCNA	Proliferating cell nuclear antigen	2.19362	0.0107518
Q07065	CKAP4	Cytoskeleton-associated protein 4	2.19944	0.00735487
H3BR27	RBMX	RNA-binding motif protein, X chromosome	2.20993	0.0167085
P54709	ATP1B3	Sodium/potassium-transporting ATPase subunit beta-3	2.21332	0.0177442
B1AKV2	UQCC	Ubiquinol-cytochrome c reductase complex chaperone CBP3 homolog	2.21604	0.014817
B4E241	SFRS3	Serine/arginine-rich splicing factor 3	2.22194	0.00988725
C9JXG5	THOC5	THO complex subunit 5 homolog	2.22795	0.0181592
P33991	MCM4	DNA replication licensing factor MCM4	2.22837	0.0124426
O15160-2	POLR1C	DNA-directed RNA polymerases I and III subunit RPAC1	2.22859	0.0149932
P06748-2	NPM1	Nucleophosmin	2.2312	0.0058461
P56470	LGALS4	Galectin-4	2.23221	0.00711414
P31947-2	SFN	14-3-3 protein sigma	2.2327	0.0103105
A6NHQ2	FBLL1	rRNA/tRNA 2-O-methyltransferase fibrillarin-like protein 1	2.2429	0.00892547
F8W8T1	MX1	Interferon-induced GTP-binding protein Mx1	2.24722	0.0167229
P13760	HLA-DRB1	HLA class II histocompatibility antigen, DRB1-4 beta chain	2.25023	0.0163885
H7BZP2	PDCL3	Phosducin-like protein 3	2.25284	0.0151049
Q16629-3	SRSF7	Serine/arginine-rich splicing factor 7	2.25692	0.00999183
P08107	HSPA1A	Heat shock 70 kDa protein 1A/1B	2.28477	0.00771143
P23142-4	FBLN1	Fibulin-1	2.2921	0.00715175
P40429	RPL13A	60S ribosomal protein L13a	2.29422	0.00758784
A6NHR9-2	SMCHD1	Structural maintenance of chromosomes flexible hinge domain-containing protein 1	2.29497	0.00386614
P27348	YWHAQ	14-3-3 protein theta	2.2981	0.0149811
P11388	TOP2A	DNA topoisomerase 2-alpha	2.30523	0.0130159
P23246-2	SFPQ	Splicing factor, proline- and glutamine-rich	2.31926	0.0130008
O75175	CNOT3	CCR4-NOT transcription complex subunit 3	2.3254	0.0112524
Q01105-3	SET	Protein SET	2.33548	0.0128358
B1AHB1	MCM5	DNA replication licensing factor MCM5	2.33618	0.00482471
Q9Y5B9	SUPT16H	FACT complex subunit SPT16	2.37771	0.0109954
Q9BY32	ITPA	Inosine triphosphate pyrophosphatase	2.38779	0.00358431
E9PQP7	PPP6R3	Serine/threonine-protein phosphatase 6 regulatory subunit 3	2.39229	0.012813
P54886-2	ALDH18A1	Delta-1-pyrroline-5-carboxylate synthase	2.42386	0.0112949
I3L1H5	DPH1	Diphthamide biosynthesis protein 1	2.42511	0.0060635
Q9Y5S9-2	RBM8A	RNA-binding protein 8A	2.42669	0.00754642
E9PD53	SMC4	Structural maintenance of chromosomes protein	2.45284	0.00898518
P52292	KPNA2	Importin subunit alpha-1	2.45445	0.00700293
Q9BTT0-3	ANP32E	Acidic leucine-rich nuclear phosphoprotein 32 family member E	2.46332	0.00312424
G3V203	RPL18	60S ribosomal protein L18	2.465	0.0130789
Q92820	GGH	Gamma-glutamyl hydrolase	2.4663	0.00545336
O95994	AGR2	Anterior gradient protein 2 homolog	2.49049	0.0113019
Q13242	SRSF9	Serine/arginine-rich splicing factor 9	2.4917	0.00373507
D6R9P3	HNRNPAB	Heterogeneous nuclear ribonucleoprotein A/B	2.5113	0.00366512
F8VZ49	HNRNPA1	Heterogeneous nuclear ribonucleoprotein A1	2.51543	0.00478349
P62847-2	RPS24	40S ribosomal protein S24	2.52943	0.00496507
P15531	NME1	Nucleoside diphosphate kinase A	2.5321	0.0110035
Q96PV4	PNMA5	Paraneoplastic antigen-like protein 5	2.57412	0.00355648
F5GWX5	CHD4	Chromodomain-helicase-DNA-binding protein 4	2.66317	0.00776421
O43399	TPD52L2	Tumor protein D54	2.69227	0.00132508
F6XC58	THEM4	Acyl-coenzyme A thioesterase THEM4	2.69413	0.00121725
B3KQ25	PSME3	Proteasome activator complex subunit 3	2.73206	0.00239516
O60488-2	ACSL4	Long-chain-fatty-acid--CoA ligase 4	2.73699	0.00254936
Q8WXF1-2	PSPC1	Paraspeckle component 1	2.75376	0.00167144
P08237	PFKM	6-phosphofructokinase, muscle type	2.7881	0.00179165
G8JLB3	PUS1	tRNA pseudouridine synthase	2.86391	0.00154753
Q14566	MCM6	DNA replication licensing factor MCM6	2.87431	0.00185841
P46779	RPL28	60S ribosomal protein L28	2.88913	0.00240978
C9JBI3	PSPH	Phosphoserine phosphatase	2.89015	0.0106892
Q12874	SF3A3	Splicing factor 3A subunit 3	2.89051	0.00239821
O43148	RNMT	mRNA cap guanine-N7 methyltransferase	2.90727	0.000480204
P36578	RPL4	60S ribosomal protein L4	2.90862	0.00146034
P62995-3	TRA2B	Transformer-2 protein homolog beta	2.90923	0.0055795
P35442	THBS2	Thrombospondin-2	2.93749	0.00975098
Q13247-3	SRSF6	Serine/arginine-rich splicing factor 6	2.96042	0.00334689
O60218	AKR1B10	Aldo-keto reductase family 1 member B10	2.9863	0.000968521
Q5JQC4	CT47A1	Cancer/testis antigen 47A	3.02793	0.00173574
P18124	RPL7	60S ribosomal protein L7	3.04872	0.000820284
E9PB90	HK2	Hexokinase-2	3.0492	0.00220875
Q96C36	PYCR2	Pyrroline-5-carboxylate reductase 2	3.18748	0.000880627
D3YTB1	RPL32	60S ribosomal protein L32	3.20711	0.00233608
P46781	RPS9	40S ribosomal protein S9	3.21784	0.000310674
E9PB93	POLR2D	DNA-directed RNA polymerase II subunit RPB4	3.23686	0.000802413
P05121-2	SERPINE1	Plasminogen activator inhibitor 1	3.29669	0.000893056
P62753	RPS6	40S ribosomal protein S6	3.35428	0.00376116
Q08945	SSRP1	FACT complex subunit SSRP1	3.40492	0.000242426
P02751-17	FN1	Fibronectin	3.40646	0.000436103
P43358	MAGEA4	Melanoma-associated antigen 4	3.49937	0.000160653
Q13268	DHRS2	Dehydrogenase/reductase SDR family member 2, mitochondrial	3.53049	9.45971e-05
P42766	RPL35	60S ribosomal protein L35	3.57937	0.000114967
A8MX94	GSTP1	Glutathione S-transferase P	3.77491	5.89425e-05
Q9Y613	FHOD1	FH1/FH2 domain-containing protein 1	3.77872	0.000187012
B4DUS7	RHPN2	Putative rhophilin-2-like protein RHPN2P1	3.78723	1.30851e-05
Q5JW30	STAU1	Double-stranded RNA-binding protein Staufen homolog 1	3.88142	2.2609e-05
Q9Y285	FARSA	Phenylalanine--tRNA ligase alpha subunit	4.09836	9.75434e-05
P32322-2	PYCR1	Pyrroline-5-carboxylate reductase 1, mitochondrial	4.27409	2.58808e-06
O14979-3	HNRPDL	Heterogeneous nuclear ribonucleoprotein D-like	4.60781	8.41973e-06
P51854	TKTL1	Transketolase-like protein 1	4.65794	3.62789e-05
C9JXC1	RRM2	Ribonucleoside-diphosphate reductase subunit M2	4.79206	5.1319e-06
H0Y8E6	MCM2	DNA replication licensing factor MCM2	4.83727	5.79002e-06
Q16819	MEP1A	Meprin A subunit alpha	5.01236	6.24808e-07
P07305-2	H1F0	Histone H1.0	5.36308	0.000215203
P16401	HIST1H1B	Histone H1.5	5.44094	5.24166e-06
P16403	HIST1H1C	Histone H1.2	5.47599	7.97011e-05
Q58FF8	HSP90AB2P	Putative heat shock protein HSP 90-beta 2	5.65489	9.54471e-05
P09936	UCHL1	Ubiquitin carboxyl-terminal hydrolase isozyme L1	5.69836	2.14599e-08
P02741	CRP	C-reactive protein	6.95702	1.02392e-06
P12532	CKMT1A	Creatine kinase U-type, mitochondrial	8.48101	6.32126e-11
P25815	S100P	Protein S100-P	9.47079	8.37531e-07
F5H122	TSPY8	Testis-specific Y-encoded protein 1	10.3918	3.61696e-11
