# Supplementary material for: Quantitative proteomics reveals FLNC as a potential progression marker for the development of hepatocellular carcinoma
Source: Oncotarget. 2016 Sep 9;7(42):68242–52. doi: 10.18632/oncotarget.11921 (PMC5354476; doi:10.18632/oncotarget.11921)
Supplement: Supplementary file 5 [file oncotarget-07-68242-s005.xlsx]

## Sheet: Table S4
Table S4.The List of Differentially Expressed Proteins between T2-C and T1-N.
Protein IDs	Gene Name	Protein Name	Ratio	p-Value
F5H669	CPSF7	Cleavage and polyadenylation specificity factor subunit 7	0.016561	1.29173e-21
Q9Y6U3-2	SCIN	Adseverin	0.026556	4.16787e-12
Q9ULT8	HECTD1	E3 ubiquitin-protein ligase HECTD1	0.03232	1.55682e-11
B7ZKL7	LONP2	Lon protease homolog 2, peroxisomal	0.032667	4.22027e-14
Q03013	GSTM4	Glutathione S-transferase Mu 4	0.034052	9.16801e-10
Q9UPN3	MACF1	Microtubule-actin cross-linking factor 1, isoforms 1/2/3/5	0.060814	5.77391e-08
P0CG38	POTEI	POTE ankyrin domain family member I	0.061906	5.44836e-08
P24043	LAMA2	Laminin subunit alpha-2	0.093929	1.64248e-06
P54855	UGT2B15	UDP-glucuronosyltransferase 2B15	0.116667	0.0106395
Q14749	GNMT	Glycine N-methyltransferase	0.120419	0.00777757
P32754	HPD	4-hydroxyphenylpyruvate dioxygenase	0.124029	0.0425519
Q96HU8	DIRAS2	GTP-binding protein Di-Ras2	0.124366	6.63887e-06
O75891	ALDH1L1	Cytosolic 10-formyltetrahydrofolate dehydrogenase	0.129116	0.0426157
P00326	ADH1C	Alcohol dehydrogenase 1C	0.130119	0.0234734
P54840	GYS2	Glycogen [starch] synthase, liver	0.130448	0.000492533
P13929	ENO3	Beta-enolase	0.130962	0.0224056
Q8WWQ8	STAB2	Stabilin-2	0.132655	5.92537e-05
O95954	FTCD	Formimidoyltransferase-cyclodeaminase	0.13753	0.037428
P07327	ADH1A	Alcohol dehydrogenase 1A	0.140207	0.0258406
P09488	GSTM1	Glutathione S-transferase Mu 1	0.14351	0.0403206
Q9HAW7	UGT1A7	UDP-glucuronosyltransferase 1-7	0.146657	4.06777e-05
P28332	ADH6	Alcohol dehydrogenase 6	0.149818	0.0354484
O75936	BBOX1	Gamma-butyrobetaine dioxygenase	0.150088	0.000319009
P09210	GSTA2	Glutathione S-transferase A2	0.15184	0.000565698
O75795	UGT2B17	UDP-glucuronosyltransferase 2B17	0.153527	0.0300827
Q96N76	UROC1	Urocanate hydratase	0.1542	0.0304535
Q9H2M3	BHMT2	S-methylmethionine--homocysteine S-methyltransferase BHMT2	0.157262	0.0389233
A2RRP1-2	NBAS	Neuroblastoma-amplified sequence	0.161381	0.000759199
Q9BYV7-4	BCO2	Beta,beta-carotene 9,10-oxygenase	0.161658	0.00262087
P16662	UGT2B7	UDP-glucuronosyltransferase 2B7	0.162807	0.0374794
P14920	DAO	D-amino-acid oxidase	0.163389	0.00633634
E9PDP5	ANKHD1	Ankyrin repeat and KH domain-containing protein 1	0.177869	0.00106178
P69891	HBG1	Hemoglobin subunit gamma-1	0.183484	0.0446209
Q9H227	GBA3	Cytosolic beta-glucosidase	0.187069	0.00266611
Q8N5Z0	AADAT	Kynurenine/alpha-aminoadipate aminotransferase, mitochondrial	0.189531	0.00181349
Q14894	CRYM	Thiomorpholine-carboxylate dehydrogenase	0.190858	0.00483679
Q9UBX1	CTSF	Cathepsin F	0.19162	0.000204122
O43708	GSTZ1	Maleylacetoacetate isomerase	0.192585	0.00272442
G3V5T0	GSTZ1	Maleylacetoacetate isomerase	0.192969	0.0191199
Q7Z5P4	HSD17B13	17-beta-hydroxysteroid dehydrogenase 13	0.194373	0.024683
P69892	HBG2	Hemoglobin subunit gamma-2	0.199532	0.000409274
Q8WZ42-3	TTN	Titin	0.204256	0.000348946
Q8IWW8	ADHFE1	Hydroxyacid-oxoacid transhydrogenase, mitochondrial	0.20428	0.00196596
P21695-2	GPD1	Glycerol-3-phosphate dehydrogenase [NAD(+)], cytoplasmic	0.205202	0.0390037
K7EK11	NAGS	N-acetylglutamate synthase, mitochondrial	0.206886	0.00145757
P11150	LIPC	Hepatic triacylglycerol lipase	0.212601	0.0023671
O60656	UGT1A9	UDP-glucuronosyltransferase 1-9	0.2143	0.0153301
Q99424	ACOX2	Peroxisomal acyl-coenzyme A oxidase 2	0.21559	0.0313445
Q9NPP4	NLRC4	NLR family CARD domain-containing protein 4	0.21684	0.002118
Q8N142	ADSSL1	Adenylosuccinate synthetase isozyme 1	0.217343	0.00121605
Q8WYK0	ACOT12	Acyl-coenzyme A thioesterase 12	0.219541	0.00136824
P51689	ARSD	Arylsulfatase D	0.22328	0.00153491
F5GZY3	DMD	Dystrophin	0.226822	0.00045502
Q9UJ68-5	MSRA	Mitochondrial peptide methionine sulfoxide reductase	0.227401	0.00355472
Q9H2A2	ALDH8A1	Aldehyde dehydrogenase family 8 member A1	0.227467	0.0274555
Q969I3	GLYATL1	Glycine N-acyltransferase-like protein 1	0.228978	0.002541
Q8N4T8	CBR4	Carbonyl reductase family member 4	0.23441	0.0146096
Q9ULH0-3	KIDINS220	Kinase D-interacting substrate of 220 kDa	0.235762	0.001199
P23378	GLDC	Glycine dehydrogenase [decarboxylating], mitochondrial	0.238262	0.027793
Q9BUT1	BDH2	3-hydroxybutyrate dehydrogenase type 2	0.238632	0.0199108
Q96HD9	ACY3	Aspartoacylase-2	0.239344	0.00114155
Q9Y6Z7	COLEC10	Collectin-10	0.239549	0.000921523
O95154	AKR7A3	Aflatoxin B1 aldehyde reductase member 3	0.243948	0.0218499
Q9NPJ3-2	ACOT13	Acyl-coenzyme A thioesterase 13	0.244443	0.0338865
P15090	FABP4	Fatty acid-binding protein, adipocyte	0.244556	0.00287169
Q9Y6L6	SLCO1B1	Solute carrier organic anion transporter family member 1B1	0.244851	0.00259381
Q13428-5	TCOF1	Treacle protein	0.246002	0.00245225
P11509	CYP2A6	Cytochrome P450 2A6	0.247238	0.032808
Q86SQ7-3	SDCCAG8	Serologically defined colon cancer antigen 8	0.247975	0.00257035
O15229-3	KMO	Kynurenine 3-monooxygenase	0.249842	0.00506016
Q5TA02	GSTO1	Glutathione S-Transferase Omega 1	0.250481	0.00558779
Q6NUN0	ACSM5	Acyl-coenzyme A synthetase ACSM5, mitochondrial	0.250941	0.0013072
P11226	MBL2	Mannose-binding protein C	0.251732	0.00902878
P31995-4	FCGR2C	Low affinity immunoglobulin gamma Fc region receptor II-c	0.252399	0.00107001
Q16719	KYNU	Kynureninase	0.252722	0.0133633
E7ETR5	ACSM3	Acyl-coenzyme A synthetase ACSM3, mitochondrial	0.254575	0.00757367
Q8NF91-4	SYNE1	Nesprin-1	0.255417	0.0129492
P13688-3	CEACAM1	Carcinoembryonic antigen-related cell adhesion molecule 1	0.255772	0.000738885
O00519	FAAH	Fatty-acid amide hydrolase 1	0.256487	0.00193489
P08684	CYP3A4	Cytochrome P450 3A4	0.257157	0.0146289
Q96EN8	MOCOS	Molybdenum cofactor sulfurase	0.257257	0.00138553
H0YLA4	SORD	Sorbitol Dehydrogenase	0.257406	0.00392694
P35558	PCK1	Phosphoenolpyruvate carboxykinase, cytosolic [GTP]	0.257811	0.00864573
Q15269	PWP2	Periodic tryptophan protein 2 homolog	0.259121	0.00470388
Q9H2X3-7	CLEC4M	C-type lectin domain family 4 member M	0.26239	0.00249692
Q9ULH7-4	MKL2	MKL/myocardin-like protein 2	0.264766	0.0066348
Q9UDR5	AASS	Alpha-aminoadipic semialdehyde synthase, mitochondrial	0.265846	0.0388812
Q86WU2-2	LDHD	Probable D-lactate dehydrogenase, mitochondrial	0.266014	0.044982
Q5SRE7	PHYHD1	Phytanoyl-CoA dioxygenase domain-containing protein 1	0.266495	0.0165501
P53370	NUDT6	Nucleoside diphosphate-linked moiety X motif 6	0.267066	0.00613184
P22830	FECH	Ferrochelatase, mitochondrial	0.268227	0.0183186
Q16853	AOC3	Membrane primary amine oxidase	0.268253	0.0494609
Q96I15	SCLY	Selenocysteine lyase	0.271063	0.0101172
Q8WUH2	TGFBRAP1	Transforming growth factor-beta receptor-associated protein 1	0.271166	0.00240717
Q92781	RDH5	11-cis retinol dehydrogenase	0.271236	0.00215916
Q63HM1	AFMID	Kynurenine formamidase	0.272091	0.00773652
A2VDF0	FUOM	Fucose mutarotase	0.273099	0.0118888
P28330	ACADL	Long-chain specific acyl-CoA dehydrogenase, mitochondrial	0.274184	0.0181959
A6NLP5	TTC36	Tetratricopeptide repeat protein 36	0.274784	0.00582329
B4DW79	MARCO	Macrophage receptor MARCO	0.276329	0.00454689
Q9H2P9-3	DPH5	Diphthine synthase	0.27803	0.00860071
Q658P3-4	STEAP3	Metalloreductase STEAP3	0.278833	0.00772724
O00763-2	ACACB	Acetyl-CoA carboxylase 2	0.278878	0.0211976
Q13797	ITGA9	Integrin alpha-9	0.279075	0.00210417
P35504	UGT1A5	UDP-glucuronosyltransferase 1-5	0.280711	0.00733765
B4DUN5	PFKFB1	6-phosphofructo-2-kinase/fructose-2,6-bisphosphatase 1	0.281478	0.0231715
D6RB81	AMACR	Alpha-methylacyl-CoA racemase	0.281808	0.0274307
Q96LJ7	DHRS1	Dehydrogenase/reductase SDR family member 1	0.282275	0.0193763
Q86XE5	HOGA1	Probable 4-hydroxy-2-oxoglutarate aldolase, mitochondrial	0.285138	0.0246646
Q9BVL4	SELO	Selenoprotein O	0.28582	0.00858008
Q6ICJ4	Em:AP000351.3	Glutathione S-transferase theta-2B	0.286787	0.0129047
Q9ULD0	OGDHL	2-oxoglutarate dehydrogenase-like, mitochondrial	0.28841	0.0133253
Q53XA7	DKFZp686F13224	Fumarylacetoacetate Hydrolase (Fumarylacetoacetase)	0.290935	0.00210773
P35218	CA5A	Carbonic anhydrase 5A, mitochondrial	0.2913	0.0103883
P08842	STS	Steryl-sulfatase	0.295241	0.0173454
P22309	UGT1A1	UDP-glucuronosyltransferase 1-1	0.296723	0.0138802
O95342	ABCB11	Bile salt export pump	0.298088	0.00827542
Q96GA7	SDSL	Serine dehydratase-like	0.29919	0.014252
Q8N465	D2HGDH	D-2-hydroxyglutarate dehydrogenase, mitochondrial	0.299227	0.0178003
Q9BYV1	AGXT2	Alanine--glyoxylate aminotransferase 2, mitochondrial	0.302287	0.0353747
B3KMK8	STBD1	Starch-binding domain-containing protein 1	0.30539	0.0206207
I3L4X8	ITGB3	Integrin beta	0.311436	0.00433481
Q8WY91-2	THAP4	THAP domain-containing protein 4	0.313436	0.015316
B4E1D7	PNPO	Pyridoxine-5-phosphate oxidase	0.314883	0.0369492
Q02083-2	NAAA	N-acylethanolamine-hydrolyzing acid amidase	0.316145	0.0317323
O14756	HSD17B6	17-beta-hydroxysteroid dehydrogenase type 6	0.31629	0.0208415
Q9UBN7	HDAC6	Histone deacetylase 6	0.317981	0.0250256
O15488-5	GYG2	Glycogenin-2	0.319726	0.0236943
Q96C11	FGGY	FGGY carbohydrate kinase domain-containing protein	0.320732	0.01955
Q8IUZ5	PHYKPL	5-phosphohydroxy-L-lysine phospho-lyase	0.32085	0.0137245
Q9UHJ6	SHPK	Sedoheptulokinase	0.323705	0.0113058
F8W8V8	SLC2A2	Solute carrier family 2, facilitated glucose transporter member 2	0.323853	0.0211963
Q687X5	STEAP4	Metalloreductase STEAP4	0.327957	0.0186803
P13761	HLA-DRB1	HLA class II histocompatibility antigen, DRB1-7 beta chain	0.328561	0.0248067
K7EME0	ACAA2	Acetyl-CoA Acyltransferase 2	0.329034	0.0137852
Q9UKL6	PCTP	Phosphatidylcholine transfer protein	0.331709	0.0259045
F8W717	EML1	Echinoderm microtubule-associated protein-like 1	0.331857	0.0145015
P17735	TAT	Tyrosine aminotransferase	0.334357	0.0324369
Q9BV57	ADI1	1,2-dihydroxy-3-keto-5-methylthiopentene dioxygenase	0.336091	0.023178
P08519	LPA	Apolipoprotein(a)	0.336437	0.0482279
Q96FV2	SCRN2	Secernin-2	0.336996	0.0269407
Q96IY4	CPB2	Carboxypeptidase B2	0.338344	0.0127951
Q9UI32	GLS2	Glutaminase liver isoform, mitochondrial	0.34278	0.0199073
P01911	HLA-DRB1	HLA class II histocompatibility antigen, DRB1-15 beta chain	0.343036	0.00863041
Q14289-2	PTK2B	Protein-tyrosine kinase 2-beta	0.343158	0.0174956
Q92629-3	SGCD	Delta-sarcoglycan	0.343925	0.00994592
G3V1S9	ACSL6	Long-chain-fatty-acid--CoA ligase 6	0.351982	0.0267167
P08754	GNAI3	Guanine nucleotide-binding protein G(k) subunit alpha	0.352418	0.0436247
Q12959-8	DLG1	Disks large homolog 1	0.352692	0.0321423
Q9NQX3	GPHN	Gephyrin	0.354404	0.0491769
F5H4S0	CYP3A5	Cytochrome P450 3A5	0.354521	0.0320993
P05177	CYP1A2	Cytochrome P450 1A2	0.354665	0.0109379
Q8TCD5	NT5C	5(3)-deoxyribonucleotidase, cytosolic type	0.355836	0.0318097
Q8IVS8	GLYCTK	Glycerate kinase	0.358358	0.0154022
Q9NZN3	EHD3	EH domain-containing protein 3	0.359628	0.0210665
J3KSW8	MPRIP	Myosin phosphatase Rho-interacting protein	0.362506	0.0380482
P82980	RBP5	Retinol-binding protein 5	0.363492	0.0251401
Q9UBS3	DNAJB9	DnaJ homolog subfamily B member 9	0.364126	0.0471091
O94875-9	SORBS2	Sorbin and SH3 domain-containing protein 2	0.372835	0.0331939
Q8IW45	CARKD	ATP-dependent (S)-NAD(P)H-hydrate dehydratase	0.374958	0.028113
O15020	SPTBN2	Spectrin beta chain, non-erythrocytic 2	0.376243	0.018735
G3V1Y8	ASPG	60 kDa lysophospholipase	0.377626	0.0326568
E9PJK1	CD81	CD81 antigen	0.380234	0.0212523
B4DL80	CDC27	Cell division cycle protein 27 homolog	0.381578	0.0372996
O75208	COQ9	Ubiquinone biosynthesis protein COQ9, mitochondrial	0.383422	0.0442516
E9PKF3	ACAT1	Acetyl-CoA Acetyltransferase 1	0.385171	0.0195193
Q08477-2	CYP4F3	Leukotriene-B(4) omega-hydroxylase 2	0.385264	0.0263799
Q96N67-4	DOCK7	Dedicator of cytokinesis protein 7	0.387016	0.0366597
Q9UK22	FBXO2	F-box only protein 2	0.387982	0.0346015
P35270	SPR	Sepiapterin reductase	0.395324	0.0468623
F8W1H4	DTD2	Probable D-tyrosyl-tRNA(Tyr) deacylase 2	0.395691	0.0358594
E9PJL7	CRYAB	Alpha-crystallin B chain	0.399306	0.0462943
R4GMN9	NCAM1	Neural cell adhesion molecule 1	0.400175	0.0472962
O95714	HERC2	E3 ubiquitin-protein ligase HERC2	0.402516	0.0251401
O75636-2	FCN3	Ficolin-3	0.405673	0.0361356
P17661	DES	Desmin	0.40731	0.0340734
Q9UF12	PRODH2	Probable proline dehydrogenase 2	0.40907	0.0307474
E9PDD6	BCL2L13	Bcl-2-like protein 13	0.409177	0.0373799
Q8N4Q0	ZADH2	Zinc-binding alcohol dehydrogenase domain-containing protein 2	0.409335	0.0324648
P46019	PHKA2	Phosphorylase b kinase regulatory subunit alpha, liver isoform	0.411485	0.0328653
Q9NSY2	STARD5	StAR-related lipid transfer protein 5	0.41271	0.048909
O95848	NUDT14	Uridine diphosphate glucose pyrophosphatase	0.415981	0.0364071
C9JEH7	RPS4Y1	40S ribosomal protein S4, Y isoform 1	0.416321	0.0481531
Q9H0T7	RAB17	Ras-related protein Rab-17	0.417839	0.0487348
O43674-2	NDUFB5	NADH dehydrogenase [ubiquinone] 1 beta subcomplex subunit 5, mitochondrial	0.418044	0.04722
O43826	SLC37A4	Glucose-6-phosphate translocase	0.422952	0.0393366
Q5T013	HYI	Putative hydroxypyruvate isomerase	0.426278	0.0424596
B4DDF9	ANXA4	Annexin	0.427149	0.0408161
Q9BX66-9	SORBS1	Sorbin and SH3 domain-containing protein 1	0.430289	0.0302769
Q68D91	MBLAC2	Metallo-beta-lactamase domain-containing protein 2	0.430746	0.0425958
H3BP28	COQ7	Ubiquinone biosynthesis protein COQ7 homolog	0.435241	0.0406924
Q14353	GAMT	Guanidinoacetate N-methyltransferase	0.451336	0.0390911
Q14667-2	KIAA0100	UPF0378 protein KIAA0100	0.462593	0.0441149
P01011	SERPINA3	Alpha-1-antichymotrypsin	2.0018	0.0186859
Q8WXF1-2	PSPC1	Paraspeckle component 1	2.01432	0.0493035
P62995-3	TRA2B	Transformer-2 protein homolog beta	2.02006	0.0442185
E7EU94	PRPF31	U4/U6 small nuclear ribonucleoprotein Prp31	2.02362	0.0467077
P06748-2	NPM1	Nucleophosmin	2.03862	0.011141
O15118	NPC1	Niemann-Pick C1 protein	2.04143	0.046691
P22626	HNRNPA2B1	Heterogeneous nuclear ribonucleoproteins A2/B1	2.04641	0.0226025
O60443	DFNA5	Non-syndromic hearing impairment protein 5	2.0475	0.0421141
Q9NVF9	ETNK2	Ethanolamine kinase 2	2.05051	0.0473698
P12724	RNASE3	Eosinophil cationic protein	2.05456	0.0463655
Q9H3G5	CPVL	Probable serine carboxypeptidase CPVL	2.05898	0.0244354
O43493-4	TGOLN2	Trans-Golgi network integral membrane protein 2	2.06074	0.04048
Q9Y383	LUC7L2	Putative RNA-binding protein Luc7-like 2	2.0839	0.0443998
I3L1H5	DPH1	Diphthamide biosynthesis protein 1	2.09577	0.0388051
Q9UM00-2	TMCO1	Transmembrane and coiled-coil domain-containing protein 1	2.10379	0.036233
Q07666-2	KHDRBS1	KH domain-containing, RNA-binding, signal transduction-associated protein 1	2.11359	0.0197852
O43148	RNMT	mRNA cap guanine-N7 methyltransferase	2.1213	0.0409713
Q70UQ0	IKBIP	Inhibitor of nuclear factor kappa-B kinase-interacting protein	2.12209	0.0409558
P35442	THBS2	Thrombospondin-2	2.12341	0.0444256
Q99459	CDC5L	Cell division cycle 5-like protein	2.12615	0.04902
P05109	S100A8	Protein S100-A8	2.13707	0.00924971
P18124	RPL7	60S ribosomal protein L7	2.13946	0.0205184
P14618	PKM	Pyruvate kinase PKM	2.13946	0.00430505
Q70UQ0-4	IKBIP	Inhibitor of nuclear factor kappa-B kinase-interacting protein	2.15763	0.041582
H0YNE9	RAB8B	Ras-related protein Rab-8B	2.15768	0.0327626
P61956-2	SUMO2	Small ubiquitin-related modifier 2	2.15811	0.0246265
P11215	ITGAM	Integrin alpha-M	2.15902	0.0384372
Q6NUK1	SLC25A24	Calcium-binding mitochondrial carrier protein SCaMC-1	2.15978	0.0377795
Q13263-2	TRIM28	Transcription intermediary factor 1-beta	2.16024	0.0427945
B4DLW8	DDX5	Probable ATP-dependent RNA helicase DDX5	2.16056	0.0410821
R4GN72	ATP6V0D1	V-type proton ATPase subunit d 1	2.16255	0.0369551
B4DUS7	RHPN2	Putative rhophilin-2-like protein RHPN2P1	2.16295	0.0329848
B3KR41	MAD1L1	Mitotic spindle assembly checkpoint protein MAD1	2.16999	0.0466616
O95373	IPO7	Importin-7	2.17114	0.0425932
F8VZ49	HNRNPA1	Heterogeneous nuclear ribonucleoprotein A1	2.1732	0.0136294
P54886-2	ALDH18A1	Delta-1-pyrroline-5-carboxylate synthase	2.17329	0.0285189
Q7L5N7-2	LPCAT2	Lysophosphatidylcholine acyltransferase 2	2.17532	0.0487596
M0QZS0	ARHGEF18	Rho guanine nucleotide exchange factor 18	2.18143	0.028795
Q9H3K6	BOLA2	BolA-like protein 2	2.18169	0.0288179
P80188	LCN2	Neutrophil gelatinase-associated lipocalin	2.18351	0.0330985
Q9NR30-2	DDX21	Nucleolar RNA helicase 2	2.18603	0.0330719
P43304	GPD2	Glycerol-3-phosphate dehydrogenase, mitochondrial	2.18635	0.0350625
Q8N1F7	NUP93	Nuclear pore complex protein Nup93	2.18859	0.0339873
Q5QPL9	RALY	RNA-binding protein Raly	2.19421	0.0439828
P05362	ICAM1	Intercellular adhesion molecule 1	2.19478	0.0297362
Q96AY3	FKBP10	Peptidyl-prolyl cis-trans isomerase FKBP10	2.19948	0.0330039
E7ETU9	PLOD2	Procollagen-lysine,2-oxoglutarate 5-dioxygenase 2	2.20038	0.0306504
Q9H0A0	NAT10	N-acetyltransferase 10	2.20491	0.0390668
P17931	LGALS3	Galectin-3	2.20568	0.0164414
F2Z2B9	TUBGCP2	Gamma-tubulin complex component 2	2.20688	0.0429599
P26583	HMGB2	High mobility group protein B2	2.20944	0.025268
H0Y4R1	IMPDH2	Inosine-5-monophosphate dehydrogenase 2	2.21139	0.0145144
E7EUM5	NUP54	Nucleoporin p54	2.21141	0.0336624
Q9Y613	FHOD1	FH1/FH2 domain-containing protein 1	2.21558	0.0368844
P52788-2	SMS	Spermine synthase	2.22522	0.022643
F8W914	RTN4	Reticulon-4	2.22573	0.0337607
P09661	SNRPA1	U2 small nuclear ribonucleoprotein A	2.24003	0.0444135
Q86TG7	PEG10	Retrotransposon-derived protein PEG10	2.2412	0.0423636
P51654	GPC3	Glypican-3	2.24905	0.0280372
P13674-3	P4HA1	Prolyl 4-hydroxylase subunit alpha-1	2.26013	0.0103757
B8ZZU8	TCEB2	Transcription elongation factor B polypeptide 2	2.26173	0.0262917
P19338	NCL	Nucleolin	2.26317	0.00649549
Q9Y5S9-2	RBM8A	RNA-binding protein 8A	2.26762	0.0288318
G3V0E5	TFRC	Transferrin receptor protein 1	2.27899	0.0111641
P78344-2	EIF4G2	Eukaryotic translation initiation factor 4 gamma 2	2.30155	0.0292654
G3V4W0	HNRNPC	Heterogeneous nuclear ribonucleoproteins C1/C2	2.30905	0.013343
Q13185	CBX3	Chromobox protein homolog 3	2.31067	0.0163924
P27348	YWHAQ	14-3-3 protein theta	2.31324	0.0206296
P46781	RPS9	40S ribosomal protein S9	2.31664	0.00629919
P16401	HIST1H1B	Histone H1.5	2.31967	0.0202745
Q14566	MCM6	DNA replication licensing factor MCM6	2.3213	0.0310031
H0YKE7	CHP1	Calcineurin B homologous protein 1	2.32901	0.0331205
O60664-4	PLIN3	Perilipin-3	2.33614	0.0180025
A6NHR9-2	SMCHD1	Structural maintenance of chromosomes flexible hinge domain-containing protein 1	2.33633	0.0220198
Q9BY32	ITPA	Inosine triphosphate pyrophosphatase	2.33683	0.0199001
Q9NZI8	IGF2BP1	Insulin-like growth factor 2 mRNA-binding protein 1	2.35851	0.0204884
Q96H79	ZC3HAV1L	Zinc finger CCCH-type antiviral protein 1-like	2.36407	0.0353912
G3V203	RPL18	60S ribosomal protein L18	2.37321	0.0182511
P62847-2	RPS24	40S ribosomal protein S24	2.37761	0.0124248
P46783	RPS10	40S ribosomal protein S10	2.40197	0.0206078
P05455	SSB	Lupus La protein	2.41985	0.0232236
Q01469	FABP5	Fatty acid-binding protein, epidermal	2.42216	0.00565497
Q14257	RCN2	Reticulocalbin-2	2.4225	0.0165878
C9JXG5	THOC5	THO complex subunit 5 homolog	2.43318	0.029398
O60762	DPM1	Dolichol-phosphate mannosyltransferase	2.44084	0.0178744
Q96PV4	PNMA5	Paraneoplastic antigen-like protein 5	2.44601	0.0209497
Q00535-2	CDK5	Cyclin-dependent kinase 5	2.44837	0.0164338
P61326	MAGOH	Protein mago nashi homolog	2.45752	0.0197412
P31947-2	SFN	14-3-3 protein sigma	2.45809	0.0075383
P05164-2	MPO	Myeloperoxidase	2.46441	0.0100248
P36222	CHI3L1	Chitinase-3-like protein 1	2.46672	0.0190317
Q9P0I2-2	EMC3	ER membrane protein complex subunit 3	2.47039	0.0114342
E9PD53	SMC4	Structural maintenance of chromosomes protein	2.47338	0.0240617
H0YHC3	NAP1L1	Nucleosome assembly protein 1-like 1	2.50081	0.0229711
O43895	XPNPEP2	Xaa-Pro aminopeptidase 2	2.50672	0.0151434
P12236	SLC25A6	ADP/ATP translocase 3	2.50874	0.0204021
P50552	VASP	Vasodilator-stimulated phosphoprotein	2.51425	0.0160932
Q09028-3	RBBP4	Histone-binding protein RBBP4	2.52117	0.014411
P06702	S100A9	Protein S100-A9	2.54983	0.00323944
F5GWX5	CHD4	Chromodomain-helicase-DNA-binding protein 4	2.55327	0.0240915
P08238	HSP90AB1	Heat shock protein HSP 90-beta	2.57271	0.00153421
O95816	BAG2	BAG family molecular chaperone regulator 2	2.58819	0.0108594
P02741	CRP	C-reactive protein	2.59014	0.0168174
P42766	RPL35	60S ribosomal protein L35	2.59063	0.0163058
P55010	EIF5	Eukaryotic translation initiation factor 5	2.59696	0.0175125
P54709	ATP1B3	Sodium/potassium-transporting ATPase subunit beta-3	2.60227	0.0142424
Q08945	SSRP1	FACT complex subunit SSRP1	2.66726	0.0127813
Q8WUM4	PDCD6IP	Programmed cell death 6-interacting protein	2.66968	0.00592059
Q04917	YWHAH	14-3-3 protein eta	2.66995	0.00553918
P05161	ISG15	Ubiquitin-like protein ISG15	2.67175	0.0128455
P10909-4	CLU	Clusterin	2.67611	0.00215261
C9JBI3	PSPH	Phosphoserine phosphatase	2.68217	0.0148994
Q9UNN5	FAF1	FAS-associated factor 1	2.70286	0.0106544
Q9UBE0	SAE1	SUMO-activating enzyme subunit 1	2.70882	0.0141531
P31949	S100A11	Protein S100-A11	2.70995	0.00492092
Q6UX06	OLFM4	Olfactomedin-4	2.71853	0.00917403
D3YTB1	RPL32	60S ribosomal protein L32	2.71945	0.0141251
Q5JW30	STAU1	Double-stranded RNA-binding protein Staufen homolog 1	2.75754	0.00941787
P13498	CYBA	Cytochrome b-245 light chain	2.77996	0.0157109
D6RAF8	HNRNPD	Heterogeneous nuclear ribonucleoprotein D0	2.80029	0.00765712
E9PB90	HK2	Hexokinase-2	2.81059	0.00766278
O15382-2	BCAT2	Branched-chain-amino-acid aminotransferase, mitochondrial	2.81562	0.0108289
Q9UBT2	UBA2	SUMO-activating enzyme subunit 2	2.81975	0.00409374
P10619	CTSA	Lysosomal protective protein	2.83628	0.00393244
P12004	PCNA	Proliferating cell nuclear antigen	2.85566	0.00760573
P04733	MT1F	Metallothionein-1F	2.86475	0.00749827
E7EQ69	NAA50	N-alpha-acetyltransferase 50	2.90142	0.0076713
P06727	APOA4	Apolipoprotein A-IV	2.93942	0.0012605
P08243-3	ASNS	Asparagine synthetase [glutamine-hydrolyzing]	2.94119	0.0101177
Q13268	DHRS2	Dehydrogenase/reductase SDR family member 2, mitochondrial	2.97766	0.00208627
H7C3A1	SRRT	Serrate RNA effector molecule homolog	3.02531	0.00598293
F6XC58	THEM4	Acyl-coenzyme A thioesterase THEM4	3.05721	0.004389
P41218	MNDA	Myeloid cell nuclear differentiation antigen	3.10011	0.00497585
P11678	EPX	Eosinophil peroxidase	3.10754	0.00697415
P09104	ENO2	Gamma-enolase	3.11664	0.00558163
P02788-2	LTF	Lactotransferrin	3.13441	0.00268158
P02647	APOA1	Apolipoprotein A-I	3.26537	0.00112495
P07305-2	H1F0	Histone H1.0	3.29465	0.00498611
Q13242	SRSF9	Serine/arginine-rich splicing factor 9	3.31015	0.00196079
O43172-2	PRPF4	U4/U6 small nuclear ribonucleoprotein Prp4	3.36723	0.00357257
P52292	KPNA2	Importin subunit alpha-1	3.36912	0.00181715
P60468	SEC61B	Protein transport protein Sec61 subunit beta	3.38566	0.00187456
K7EMQ9	EIF3K	Eukaryotic translation initiation factor 3 subunit K	3.39422	0.00367106
Q9UQQ1-2	NAALADL1	N-acetylated-alpha-linked acidic dipeptidase-like protein	3.62955	0.00219647
P51854	TKTL1	Transketolase-like protein 1	3.67472	0.000670877
P32322-2	PYCR1	Pyrroline-5-carboxylate reductase 1, mitochondrial	3.73506	0.00225997
P30461	HLA-B	HLA class I histocompatibility antigen, B-13 alpha chain	3.79215	0.00162882
Q12874	SF3A3	Splicing factor 3A subunit 3	3.86268	0.00147942
Q9Y285	FARSA	Phenylalanine--tRNA ligase alpha subunit	3.90195	0.000988542
H7BXD5	GCA	Grancalcin	3.93446	0.000660391
D6R9P3	HNRNPAB	Heterogeneous nuclear ribonucleoprotein A/B	3.93862	0.000542218
Q96C36	PYCR2	Pyrroline-5-carboxylate reductase 2	4.03071	0.0014708
Q15691	MAPRE1	Microtubule-associated protein RP/EB family member 1	4.23733	0.000632946
O60488-2	ACSL4	Long-chain-fatty-acid--CoA ligase 4	4.47056	7.48923e-05
Q5JQC4	CT47A1	Cancer/testis antigen 47A	4.53706	0.000192943
J3QQV2	SLC16A3	Monocarboxylate transporter 4	4.5884	0.000457638
O14979-3	HNRPDL	Heterogeneous nuclear ribonucleoprotein D-like	4.6962	0.000167125
C9JXC1	RRM2	Ribonucleoside-diphosphate reductase subunit M2	4.7266	0.000133507
P16403	HIST1H1C	Histone H1.2	5.10484	0.000151159
H0Y8E6	MCM2	DNA replication licensing factor MCM2	5.16285	0.000158576
B3KQ25	PSME3	Proteasome activator complex subunit 3	5.26808	0.000119787
P25815	S100P	Protein S100-P	5.31027	0.000141311
P05121-2	SERPINE1	Plasminogen activator inhibitor 1	5.63281	2.13126e-05
H3BR27	RBMX	RNA-binding motif protein, X chromosome	5.76414	0.000121693
P11169	SLC2A3	Solute carrier family 2, facilitated glucose transporter member 3	5.92564	2.71327e-05
P49321-2	NASP	Nuclear autoantigenic sperm protein	5.95438	2.47421e-05
P43358	MAGEA4	Melanoma-associated antigen 4	6.7395	1.29992e-05
Q58FF8	HSP90AB2P	Putative heat shock protein HSP 90-beta 2	8.22678	3.69976e-06
P55058	PLTP	Phospholipid transfer protein	9.22674	2.36037e-06
Q96SB3	PPP1R9B	Neurabin-2	13.051	1.56469e-08
I3L1D5	ALOX15B	Arachidonate 15-lipoxygenase B	14.1763	1.02196e-10
F5H122	TSPY8	Testis-specific Y-encoded protein 1	48.0665	9.13429e-19
