# Supplementary material for: Quantitative proteomics reveals FLNC as a potential progression marker for the development of hepatocellular carcinoma
Source: Oncotarget. 2016 Sep 9;7(42):68242–52. doi: 10.18632/oncotarget.11921 (PMC5354476; doi:10.18632/oncotarget.11921)
Supplement: Supplementary file 6 [file oncotarget-07-68242-s006.xlsx]

## Sheet: Table S5
Table S5.The List of Differentially Expressed Proteins between T3-C and T1-N.
Protein IDs	Gene Name	Protein Name	Ratio	p-Value
Q03013	GSTM4	Glutathione S-transferase Mu 4	0.009437	2.43106e-14
Q9Y6U3-2	SCIN	Adseverin	0.011186	1.23419e-12
B7ZKL7	LONP2	Lon protease homolog 2, peroxisomal	0.033945	2.22203e-12
P0CG38	POTEI	POTE ankyrin domain family member I	0.050236	1.81225e-05
P07327	ADH1A	Alcohol dehydrogenase 1A	0.066067	0.0112844
Q9NPP4	NLRC4	NLR family CARD domain-containing protein 4	0.066641	3.94154e-07
Q9ULT8	HECTD1	E3 ubiquitin-protein ligase HECTD1	0.067723	4.54643e-07
Q14749	GNMT	Glycine N-methyltransferase	0.068733	0.0090771
F5H669	CPSF7	Cleavage and polyadenylation specificity factor subunit 7	0.080052	3.68171e-05
K7EK11	NAGS	N-acetylglutamate synthase, mitochondrial	0.08228	1.69237e-05
P09488	GSTM1	Glutathione S-transferase Mu 1	0.082833	0.0222673
P16662	UGT2B7	UDP-glucuronosyltransferase 2B7	0.084561	0.0249371
A2RRP1-2	NBAS	Neuroblastoma-amplified sequence	0.08829	4.28691e-05
O75452	RDH16	Retinol dehydrogenase 16	0.088942	0.0465152
P09210	GSTA2	Glutathione S-transferase A2	0.090612	5.9766e-05
Q9UPN3	MACF1	Microtubule-actin cross-linking factor 1, isoforms 1/2/3/5	0.095	9.30065e-05
P54840	GYS2	Glycogen [starch] synthase, liver	0.096599	0.000227437
P00326	ADH1C	Alcohol dehydrogenase 1C	0.09827	0.0304741
P13929	ENO3	Beta-enolase	0.102546	0.0382251
Q9NYQ3	HAO2	Hydroxyacid oxidase 2	0.103889	0.00711728
Q9H2M3	BHMT2	S-methylmethionine--homocysteine S-methyltransferase BHMT2	0.104858	0.0352266
O00757	FBP2	Fructose-1,6-bisphosphatase isozyme 2	0.105645	0.0247525
O95954	FTCD	Formimidoyltransferase-cyclodeaminase	0.107035	0.0438068
O75936	BBOX1	Gamma-butyrobetaine dioxygenase	0.10749	0.00010771
P28332	ADH6	Alcohol dehydrogenase 6	0.108228	0.0378593
P14920	DAO	D-amino-acid oxidase	0.11508	0.00966148
Q96N76	UROC1	Urocanate hydratase	0.118214	0.0475032
P36537	UGT2B10	UDP-glucuronosyltransferase 2B10	0.118459	0.0315489
P47989	XDH	Xanthine dehydrogenase/oxidase	0.119298	0.0444271
P05177	CYP1A2	Cytochrome P450 1A2	0.123091	6.68775e-05
P11509	CYP2A6	Cytochrome P450 2A6	0.125244	0.0155569
Q9BYV7-4	BCO2	Beta,beta-carotene 9,10-oxygenase	0.131113	0.00322972
Q9ULH0-3	KIDINS220	Kinase D-interacting substrate of 220 kDa	0.135042	8.29944e-05
P04733	MT1F	Metallothionein-1F	0.135191	1.59554e-05
Q7Z5P4	HSD17B13	17-beta-hydroxysteroid dehydrogenase 13	0.137034	0.0395279
Q9Y6Z7	COLEC10	Collectin-10	0.137528	0.000152232
Q8N5Z0	AADAT	Kynurenine/alpha-aminoadipate aminotransferase, mitochondrial	0.138062	0.00298
O00763-2	ACACB	Acetyl-CoA carboxylase 2	0.138711	0.00500653
Q9Y6L6	SLCO1B1	Solute carrier organic anion transporter family member 1B1	0.139118	0.000193712
Q8IWW8	ADHFE1	Hydroxyacid-oxoacid transhydrogenase, mitochondrial	0.140591	0.00165196
P21695-2	GPD1	Glycerol-3-phosphate dehydrogenase [NAD(+)], cytoplasmic	0.146549	0.0488145
Q8WWQ8	STAB2	Stabilin-2	0.146634	0.000514606
F8W8V8	SLC2A2	Solute carrier family 2, facilitated glucose transporter member 2	0.146837	0.00421046
P08684	CYP3A4	Cytochrome P450 3A4	0.152106	0.00286067
Q96HU8	DIRAS2	GTP-binding protein Di-Ras2	0.152446	0.000425258
O43708	GSTZ1	Maleylacetoacetate isomerase	0.15285	0.00123188
H0YLA4	SORD	Sorbitol Dehydrogenase	0.155049	0.000273751
Q9H2A2	ALDH8A1	Aldehyde dehydrogenase family 8 member A1	0.155719	0.0315163
Q9Y697-2	NFS1	Cysteine desulfurase, mitochondrial	0.15598	9.62921e-05
Q9UBX1	CTSF	Cathepsin F	0.156294	0.000142745
P11226	MBL2	Mannose-binding protein C	0.156737	0.0011117
Q969I3	GLYATL1	Glycine N-acyltransferase-like protein 1	0.157203	0.000477129
Q53XA7	DKFZp686F13224	Fumarylacetoacetate Hydrolase (Fumarylacetoacetase)	0.161753	0.00118068
Q86SQ7-3	SDCCAG8	Serologically defined colon cancer antigen 8	0.16321	0.000377593
G3V5T0	GSTZ1	Maleylacetoacetate isomerase	0.16948	0.0443726
Q5TA02	GSTO1	Glutathione S-Transferase Omega 1	0.170223	0.00381752
Q8WUH2	TGFBRAP1	Transforming growth factor-beta receptor-associated protein 1	0.172844	0.000511448
O15488-5	GYG2	Glycogenin-2	0.172981	0.00687417
P24043	LAMA2	Laminin subunit alpha-2	0.173445	0.000766828
Q9H227	GBA3	Cytosolic beta-glucosidase	0.173874	0.0037426
P53370	NUDT6	Nucleoside diphosphate-linked moiety X motif 6	0.175521	0.00154492
Q9HAW7	UGT1A7	UDP-glucuronosyltransferase 1-7	0.175721	0.000564032
F5H4S0	CYP3A5	Cytochrome P450 3A5	0.176408	0.00492511
Q8WYK0	ACOT12	Acyl-coenzyme A thioesterase 12	0.177069	0.00104731
K7ERI9	APOC1	Apolipoprotein C-I	0.177846	0.00834894
A2VDF0	FUOM	Fucose mutarotase	0.184755	0.00957854
P51689	ARSD	Arylsulfatase D	0.185052	0.00139929
P50053	KHK	Ketohexokinase	0.185989	0.0107029
Q10469	MGAT2	Alpha-1,6-mannosyl-glycoprotein 2-beta-N-acetylglucosaminyltransferase	0.186347	0.0099126
P23378	GLDC	Glycine dehydrogenase [decarboxylating], mitochondrial	0.187377	0.0382555
Q9UNU6	CYP8B1	7-alpha-hydroxycholest-4-en-3-one 12-alpha-hydroxylase	0.190544	0.0015913
Q14894	CRYM	Thiomorpholine-carboxylate dehydrogenase	0.192166	0.0107063
P55263	ADK	Adenosine kinase	0.193212	0.0473072
O14756	HSD17B6	17-beta-hydroxysteroid dehydrogenase type 6	0.19391	0.00436809
P69892	HBG2	Hemoglobin subunit gamma-2	0.195731	0.000607803
Q9H2X3-7	CLEC4M	C-type lectin domain family 4 member M	0.197591	0.0014211
E7ETR5	ACSM3	Acyl-coenzyme A synthetase ACSM3, mitochondrial	0.198748	0.0066013
B4DUN5	PFKFB1	6-phosphofructo-2-kinase/fructose-2,6-bisphosphatase 1	0.198859	0.012869
P11712	CYP2C9	Cytochrome P450 2C9	0.200914	0.0392084
Q9UDR5	AASS	Alpha-aminoadipic semialdehyde synthase, mitochondrial	0.201954	0.044471
Q6NUN0	ACSM5	Acyl-coenzyme A synthetase ACSM5, mitochondrial	0.202151	0.0016535
Q9ULH7-4	MKL2	MKL/myocardin-like protein 2	0.202494	0.0127715
Q658P3-4	STEAP3	Metalloreductase STEAP3	0.205614	0.00364033
Q86XE5	HOGA1	Probable 4-hydroxy-2-oxoglutarate aldolase, mitochondrial	0.205793	0.00862131
O15229-3	KMO	Kynurenine 3-monooxygenase	0.206106	0.0156911
Q9ULD0	OGDHL	2-oxoglutarate dehydrogenase-like, mitochondrial	0.20861	0.0175038
D6RB81	AMACR	Alpha-methylacyl-CoA racemase	0.208881	0.0197595
P17735	TAT	Tyrosine aminotransferase	0.209215	0.0184694
K7EME0	ACAA2	Acetyl-CoA Acyltransferase 2	0.209982	0.0020739
Q8WZ42-3	TTN	Titin	0.210176	0.00171827
Q9BYV1	AGXT2	Alanine--glyoxylate aminotransferase 2, mitochondrial	0.212137	0.0207931
Q92947	GCDH	Glutaryl-CoA dehydrogenase, mitochondrial	0.212358	0.0142562
Q8N4T8	CBR4	Carbonyl reductase family member 4	0.214741	0.022388
Q9BUT1	BDH2	3-hydroxybutyrate dehydrogenase type 2	0.216862	0.0366188
B4DW79	MARCO	Macrophage receptor MARCO	0.217618	0.00954904
Q86YB8	ERO1LB	ERO1-like protein beta	0.218352	0.00123703
Q92781	RDH5	11-cis retinol dehydrogenase	0.21922	0.00962463
Q63HM1	AFMID	Kynurenine formamidase	0.222476	0.0180657
P30711	GSTT1	Glutathione S-transferase theta-1	0.222582	0.00292492
Q6ICJ4	Em:AP000351.3	Glutathione S-transferase theta-2B	0.223032	0.0152972
P11150	LIPC	Hepatic triacylglycerol lipase	0.223055	0.00561373
Q13428-5	TCOF1	Treacle protein	0.227193	0.00439444
P82980	RBP5	Retinol-binding protein 5	0.227786	0.00370545
P05181	CYP2E1	Cytochrome P450 2E1	0.229045	0.0114025
Q08AH3	ACSM2A	Acyl-coenzyme A synthetase ACSM2A, mitochondrial	0.231266	0.0241775
E9PDP5	ANKHD1	Ankyrin repeat and KH domain-containing protein 1	0.231728	0.0219057
Q9UJ68-5	MSRA	Mitochondrial peptide methionine sulfoxide reductase	0.231949	0.0262786
Q96HD9	ACY3	Aspartoacylase-2	0.232697	0.00120817
Q92954-5	PRG4	Proteoglycan 4	0.234161	0.0105019
P35558	PCK1	Phosphoenolpyruvate carboxykinase, cytosolic [GTP]	0.235411	0.00846172
Q8IVS8	GLYCTK	Glycerate kinase	0.237415	0.00210662
Q8WW52-2	FAM151A	Protein FAM151A	0.239988	0.00286129
Q8NF91-4	SYNE1	Nesprin-1	0.240148	0.0197706
P36959	GMPR	GMP reductase 1	0.240793	0.00407141
Q14289-2	PTK2B	Protein-tyrosine kinase 2-beta	0.241306	0.00368979
P05534	HLA-A	HLA class I histocompatibility antigen, A-24 alpha chain	0.244687	0.0118832
O75521-2	ECI2	Enoyl-CoA delta isomerase 2, mitochondrial	0.244874	0.0121117
P35504	UGT1A5	UDP-glucuronosyltransferase 1-5	0.245487	0.0119426
Q96LJ7	DHRS1	Dehydrogenase/reductase SDR family member 1	0.246788	0.0229553
P22830	FECH	Ferrochelatase, mitochondrial	0.24883	0.0307598
P49638	TTPA	Alpha-tocopherol transfer protein	0.252189	0.00384531
Q8NB49-2	ATP11C	Probable phospholipid-transporting ATPase IG	0.25351	0.016062
Q05315	CLC	Eosinophil lysophospholipase	0.253888	0.00517091
P28330	ACADL	Long-chain specific acyl-CoA dehydrogenase, mitochondrial	0.2547	0.0179313
Q9BVL4	SELO	Selenoprotein O	0.255656	0.0137964
Q8IWS0-2	PHF6	PHD finger protein 6	0.256552	0.0066774
Q96EN8	MOCOS	Molybdenum cofactor sulfurase	0.256586	0.00260224
O00519	FAAH	Fatty-acid amide hydrolase 1	0.256681	0.00589781
P35218	CA5A	Carbonic anhydrase 5A, mitochondrial	0.256746	0.00734898
Q96F10	SAT2	Diamine acetyltransferase 2	0.257456	0.0202638
Q8N142	ADSSL1	Adenylosuccinate synthetase isozyme 1	0.257555	0.00833088
Q96EK6	GNPNAT1	Glucosamine 6-phosphate N-acetyltransferase	0.259091	0.0163791
Q9NZN3	EHD3	EH domain-containing protein 3	0.261204	0.00942235
O94875-9	SORBS2	Sorbin and SH3 domain-containing protein 2	0.265628	0.0175052
Q9UF12	PRODH2	Probable proline dehydrogenase 2	0.271124	0.00621315
F5H4N4	PXMP2	Peroxisomal membrane protein 2	0.272998	0.0382462
P32320	CDA	Cytidine deaminase	0.278266	0.0111992
Q9UI32	GLS2	Glutaminase liver isoform, mitochondrial	0.281698	0.0118952
Q9ULC5	ACSL5	Long-chain-fatty-acid--CoA ligase 5	0.282044	0.0349011
Q9UHE5	NAT8	Probable N-acetyltransferase 8	0.285374	0.0239048
B4DWI1	HACL1	2-hydroxyacyl-CoA lyase 1	0.286365	0.0217761
O95299	NDUFA10	NADH dehydrogenase [ubiquinone] 1 alpha subcomplex subunit 10, mitochondrial	0.286525	0.0366399
H0Y6I0	GOLGA4	Golgin subfamily A member 4	0.289047	0.0447941
Q9NSY2	STARD5	StAR-related lipid transfer protein 5	0.293158	0.0143602
Q93100-4	PHKB	Phosphorylase b kinase regulatory subunit beta	0.293423	0.0387138
P21953	BCKDHB	2-oxoisovalerate dehydrogenase subunit beta, mitochondrial	0.294025	0.0423828
Q9UK22	FBXO2	F-box only protein 2	0.294933	0.0142347
Q6MZV4	DKFZp686F20250	Protein NOXP20	0.295911	0.0300843
H0YGQ3	MPDZ	Multiple PDZ domain protein	0.297742	0.0396573
F5H8H2	MVK	Mevalonate kinase	0.301042	0.0149266
A6PVX3	PSMD4	26S proteasome non-ATPase regulatory subunit 4	0.304372	0.0245889
E9PJK1	CD81	CD81 antigen	0.30447	0.0131941
Q5JRA6-2	MIA3	Melanoma inhibitory activity protein 3	0.304738	0.0438184
P49914	MTHFS	5-formyltetrahydrofolate cyclo-ligase	0.305065	0.034096
E9PEW8	HBD	Hemoglobin, Delta	0.306498	0.0156405
Q03164-2	KMT2A	Histone-lysine N-methyltransferase 2A	0.314614	0.0175007
Q96NB2	SFXN2	Sideroflexin-2	0.314956	0.0187364
B4E1D7	PNPO	Pyridoxine-5-phosphate oxidase	0.315099	0.0462746
Q9HCM4-2	EPB41L5	Band 4.1-like protein 5	0.318267	0.0185398
Q5T013	HYI	Putative hydroxypyruvate isomerase	0.318403	0.0190689
P13807-2	GYS1	Glycogen [starch] synthase, muscle	0.32164	0.020326
Q687X5	STEAP4	Metalloreductase STEAP4	0.32325	0.036361
E9PKF3	ACAT1	Acetyl-CoA Acetyltransferase 1	0.324991	0.0212911
Q96I15	SCLY	Selenocysteine lyase	0.327274	0.0364907
P08473	MME	Neprilysin	0.3281	0.0434704
E9PCM6	ARHGAP4	Rho GTPase-activating protein 4	0.331144	0.018823
P31995-4	FCGR2C	Low affinity immunoglobulin gamma Fc region receptor II-c	0.332186	0.0121704
Q9NQC3-3	RTN4	Reticulon-4	0.334101	0.0192669
C9JFL0	FAM185A	Protein FAM185A	0.335434	0.0336632
Q9UDX3	SEC14L4	SEC14-like protein 4	0.336455	0.0224047
Q9H0T7	RAB17	Ras-related protein Rab-17	0.339525	0.0271494
Q9H9P8	L2HGDH	L-2-hydroxyglutarate dehydrogenase, mitochondrial	0.340807	0.0271785
P46019	PHKA2	Phosphorylase b kinase regulatory subunit alpha, liver isoform	0.341507	0.0238384
P30047	GCHFR	GTP cyclohydrolase 1 feedback regulatory protein	0.342625	0.0253956
P24158	PRTN3	Myeloblastin	0.343114	0.0354908
O43826	SLC37A4	Glucose-6-phosphate translocase	0.345256	0.0220684
Q9H0V9	LMAN2L	VIP36-like protein	0.346844	0.0231527
E9PJC7	CD82	CD82 antigen	0.350057	0.0240524
Q5R3I4	TTC38	Tetratricopeptide repeat protein 38	0.350587	0.0453997
P12273	PIP	Prolactin-inducible protein	0.355318	0.0316168
O43426-4	SYNJ1	Synaptojanin-1	0.356074	0.021418
Q96FV2	SCRN2	Secernin-2	0.356186	0.0462498
Q9HCE6-4	ARHGEF10L	Rho guanine nucleotide exchange factor 10-like protein	0.3571	0.0209384
B4DL80	CDC27	Cell division cycle protein 27 homolog	0.35838	0.0410368
S4R456	RPS15	40S ribosomal protein S15	0.35884	0.0430156
B3KMK8	STBD1	Starch-binding domain-containing protein 1	0.360252	0.0411456
H3BTK3	CARHSP1	Calcium-regulated heat stable protein 1	0.361203	0.0423899
Q8N465	D2HGDH	D-2-hydroxyglutarate dehydrogenase, mitochondrial	0.361572	0.0347859
A6NLP5	TTC36	Tetratricopeptide repeat protein 36	0.36314	0.0342505
H0YA68	MAN2B2	Epididymis-specific alpha-mannosidase	0.366388	0.032606
P16189	HLA-A	HLA class I histocompatibility antigen, A-31 alpha chain	0.367892	0.0318421
Q68D91	MBLAC2	Metallo-beta-lactamase domain-containing protein 2	0.370318	0.0344061
Q9UHJ6	SHPK	Sedoheptulokinase	0.373933	0.033235
P37268	FDFT1	Squalene synthase	0.374	0.0480371
Q15773	MLF2	Myeloid leukemia factor 2	0.379013	0.0423758
Q6DN90-2	IQSEC1	IQ motif and SEC7 domain-containing protein 1	0.384254	0.0427234
Q9GZM5	YIPF3	Protein YIPF3	0.385728	0.0442603
O43505	B3GNT1	N-acetyllactosaminide beta-1,3-N-acetylglucosaminyltransferase	0.404632	0.0393783
Q8IUZ5	PHYKPL	5-phosphohydroxy-L-lysine phospho-lyase	0.404633	0.0485055
P09669	COX6C	Cytochrome c oxidase subunit 6C	0.404816	0.0464909
O15020	SPTBN2	Spectrin beta chain, non-erythrocytic 2	0.410951	0.0473801
R4GNF9	TSTD1	Thiosulfate sulfurtransferase/rhodanese-like domain-containing protein 1	0.415975	0.0443416
P34932	HSPA4	Heat shock 70 kDa protein 4	2.0009	0.04157
P02649	APOE	Apolipoprotein E	2.028	0.0462475
O00410	IPO5	Importin-5	2.03147	0.0444797
Q13409-3	DYNC1I2	Cytoplasmic dynein 1 intermediate chain 2	2.04145	0.0463774
P01624	0	Ig kappa chain V-III region POM	2.04848	0.0402363
B4DLW8	DDX5	Probable ATP-dependent RNA helicase DDX5	2.06393	0.0481293
P67936	TPM4	Tropomyosin alpha-4 chain	2.06647	0.0408769
Q9P0I2-2	EMC3	ER membrane protein complex subunit 3	2.07132	0.0249412
R4GMX0	YTHDF3	YTH domain family protein 3	2.0764	0.0382093
P49321-2	NASP	Nuclear autoantigenic sperm protein	2.07741	0.0484193
B4DZW6	RMDN1	Regulator of microtubule dynamics protein 1	2.07968	0.0378469
O15355	PPM1G	Protein phosphatase 1G	2.08235	0.0415032
P50552	VASP	Vasodilator-stimulated phosphoprotein	2.08479	0.0326277
Q9HAS0	C17orf75	Protein Njmu-R1	2.09249	0.0360082
P01009	SERPINA1	Alpha-1-antitrypsin	2.09632	0.0425117
E9PIR7	TXNRD1	Thioredoxin reductase 1, cytoplasmic	2.10141	0.0289152
P61769	B2M	Beta-2-microglobulin	2.10393	0.0298719
Q9BY32	ITPA	Inosine triphosphate pyrophosphatase	2.11085	0.0351465
F5H225	EOGT	EGF domain-specific O-linked N-acetylglucosamine transferase	2.11606	0.0436091
P61956-2	SUMO2	Small ubiquitin-related modifier 2	2.11677	0.0350963
P53004	BLVRA	Biliverdin reductase A	2.12943	0.0290994
P23246-2	SFPQ	Splicing factor, proline- and glutamine-rich	2.12987	0.0317487
G8JLB3	PUS1	tRNA pseudouridine synthase	2.14012	0.0442569
H0YET5	EFEMP2	EGF-containing fibulin-like extracellular matrix protein 2	2.14172	0.0271594
P36955	SERPINF1	Pigment epithelium-derived factor	2.14646	0.0470029
P24844	MYL9	Myosin regulatory light polypeptide 9	2.15158	0.0293397
P29218	IMPA1	Inositol monophosphatase 1	2.16157	0.0410884
Q99880	HIST1H2BL	Histone H2B type 1-L	2.16235	0.0439364
Q96TA1-2	FAM129B	Niban-like protein 1	2.16376	0.0261961
P68032	ACTC1	Actin, alpha cardiac muscle 1	2.1667	0.0435967
P51858	HDGF	Hepatoma-derived growth factor	2.17018	0.0445383
P12004	PCNA	Proliferating cell nuclear antigen	2.17377	0.0455743
Q14112-2	NID2	Nidogen-2	2.17991	0.0239687
P50281	MMP14	Matrix metalloproteinase-14	2.18193	0.0291427
P15428	HPGD	15-hydroxyprostaglandin dehydrogenase [NAD(+)]	2.18221	0.0352683
P29692-3	EEF1D	Elongation factor 1-delta	2.18872	0.0460767
O43760	SYNGR2	Synaptogyrin-2	2.19677	0.0297412
P09493-3	TPM1	Tropomyosin 1 (Alpha)	2.19713	0.0400482
Q12765	SCRN1	Secernin-1	2.20217	0.0234271
C9JXG5	THOC5	THO complex subunit 5 homolog	2.20293	0.0487097
P07942	LAMB1	Laminin subunit beta-1	2.20511	0.0426844
Q9ULC4-2	MCTS1	Malignant T-cell-amplified sequence 1	2.20655	0.02169
Q08945	SSRP1	FACT complex subunit SSRP1	2.21263	0.0426853
P02750	LRG1	Leucine-rich alpha-2-glycoprotein	2.21448	0.0457732
Q99584	S100A13	Protein S100-A13	2.21534	0.0348
Q92688-2	ANP32B	Acidic leucine-rich nuclear phosphoprotein 32 family member B	2.22006	0.0292358
P43358	MAGEA4	Melanoma-associated antigen 4	2.23626	0.0387699
E7EUM5	NUP54	Nucleoporin p54	2.23795	0.035436
C9J0K6	SRI	Sorcin	2.24245	0.0365998
Q99685-2	MGLL	Monoglyceride lipase	2.25234	0.0472991
P07305-2	H1F0	Histone H1.0	2.25441	0.0324658
P60468	SEC61B	Protein transport protein Sec61 subunit beta	2.25448	0.0222369
P14618	PKM	Pyruvate kinase PKM	2.25625	0.040066
E9PJL7	CRYAB	Alpha-crystallin B chain	2.25719	0.0277472
Q07960	ARHGAP1	Rho GTPase-activating protein 1	2.25838	0.0437107
P09496-2	CLTA	Clathrin light chain A	2.26028	0.0300504
P52788-2	SMS	Spermine synthase	2.26351	0.0141902
O75368	SH3BGRL	SH3 domain-binding glutamic acid-rich-like protein	2.26802	0.0363218
Q658Y4	FAM91A1	Protein FAM91A1	2.26928	0.0236406
Q9BZQ8	FAM129A	Protein Niban	2.27045	0.0460288
Q9NZM1-6	MYOF	Myoferlin	2.27063	0.0300392
Q16363-2	LAMA4	Laminin subunit alpha-4	2.2835	0.0336095
Q8N2S1-4	LTBP4	Latent-transforming growth factor beta-binding protein 4	2.285	0.0319831
E7ETU9	PLOD2	Procollagen-lysine,2-oxoglutarate 5-dioxygenase 2	2.30488	0.0179003
Q0ZGT2-4	NEXN	Nexilin	2.30571	0.0196983
F6TR53	HS1BP3	HCLS1-binding protein 3	2.31034	0.0392279
P14927	UQCRB	Cytochrome b-c1 complex subunit 7	2.31221	0.0277275
P27658	COL8A1	Collagen alpha-1(VIII) chain	2.31529	0.0366455
P61326	MAGOH	Protein mago nashi homolog	2.3272	0.0330508
O15160-2	POLR1C	DNA-directed RNA polymerases I and III subunit RPAC1	2.32851	0.0415534
P21283	ATP6V1C1	V-type proton ATPase subunit C 1	2.33238	0.0285187
P17301	ITGA2	Integrin alpha-2	2.34425	0.0159375
Q70UQ0	IKBIP	Inhibitor of nuclear factor kappa-B kinase-interacting protein	2.36002	0.0211705
P54709	ATP1B3	Sodium/potassium-transporting ATPase subunit beta-3	2.36251	0.0225519
Q8WUM4	PDCD6IP	Programmed cell death 6-interacting protein	2.3662	0.0314694
E1P5S2	RBM39	RNA-binding protein 39	2.36864	0.0247566
P02771	AFP	Alpha-fetoprotein	2.37384	0.026244
H7BZP2	PDCL3	Phosducin-like protein 3	2.37582	0.0401044
Q9Y5P4-2	COL4A3BP	Collagen type IV alpha-3-binding protein	2.37751	0.0282565
P83876	TXNL4A	Thioredoxin-like protein 4A	2.37835	0.0388207
Q13188	STK3	Serine/threonine-protein kinase 3	2.37857	0.0210693
P02452	COL1A1	Collagen alpha-1(I) chain	2.38075	0.0368407
D6R9P3	HNRNPAB	Heterogeneous nuclear ribonucleoprotein A/B	2.38268	0.0175953
P23083	0	Ig heavy chain V-I region V35	2.38932	0.0260486
Q96AY3	FKBP10	Peptidyl-prolyl cis-trans isomerase FKBP10	2.40136	0.0164544
P05997	COL5A2	Collagen alpha-2(V) chain	2.40393	0.0252591
Q15113	PCOLCE	Procollagen C-endopeptidase enhancer 1	2.42159	0.0295832
O43493-4	TGOLN2	Trans-Golgi network integral membrane protein 2	2.43103	0.0351029
F5GWX5	CHD4	Chromodomain-helicase-DNA-binding protein 4	2.43497	0.0330557
Q7L5N7-2	LPCAT2	Lysophosphatidylcholine acyltransferase 2	2.45018	0.0311054
P02461	COL3A1	Collagen alpha-1(III) chain	2.4529	0.0258315
Q04917	YWHAH	14-3-3 protein eta	2.4562	0.0274456
Q96RW7-2	HMCN1	Hemicentin-1	2.47173	0.0314371
P08238	HSP90AB1	Heat shock protein HSP 90-beta	2.48353	0.0226612
Q5JQC4	CT47A1	Cancer/testis antigen 47A	2.48561	0.0194088
P19338	NCL	Nucleolin	2.49225	0.0324961
P24557-2	TBXAS1	Thromboxane-A synthase	2.51239	0.0129676
P08183	ABCB1	Multidrug resistance protein 1	2.51777	0.0130022
P08243-3	ASNS	Asparagine synthetase [glutamine-hydrolyzing]	2.51944	0.0297717
P23142-4	FBLN1	Fibulin-1	2.53361	0.010268
J3QQV2	SLC16A3	Monocarboxylate transporter 4	2.56015	0.0133751
Q07507	DPT	Dermatopontin	2.57986	0.00731667
B3KQ25	PSME3	Proteasome activator complex subunit 3	2.59023	0.0257572
B3KR41	MAD1L1	Mitotic spindle assembly checkpoint protein MAD1	2.62116	0.0217703
M0QZH0	RCN3	Reticulocalbin-3	2.63572	0.0251503
Q92598-2	HSPH1	Heat shock protein 105 kDa	2.64244	0.00930205
H0YJ31	FBLN5	Fibulin-5	2.64416	0.0088614
H0YNE9	RAB8B	Ras-related protein Rab-8B	2.65535	0.0196181
Q9Y285	FARSA	Phenylalanine--tRNA ligase alpha subunit	2.67594	0.0125317
P60903	S100A10	Protein S100-A10	2.69035	0.010623
P27348	YWHAQ	14-3-3 protein theta	2.69785	0.0143732
Q9UNN5	FAF1	FAS-associated factor 1	2.72864	0.00850435
O43172-2	PRPF4	U4/U6 small nuclear ribonucleoprotein Prp4	2.73556	0.021327
P09936	UCHL1	Ubiquitin carboxyl-terminal hydrolase isozyme L1	2.74318	0.00732393
F8W914	RTN4	Reticulon-4	2.75382	0.0102842
P08123	COL1A2	Collagen alpha-2(I) chain	2.75497	0.0219247
Q9NR12-2	PDLIM7	PDZ and LIM domain protein 7	2.75755	0.0193415
O95497	VNN1	Pantetheinase	2.7627	0.0141423
P51888	PRELP	Prolargin	2.79088	0.020819
Q04637-5	EIF4G1	Eukaryotic translation initiation factor 4 gamma 1	2.79645	0.0143274
P63104	YWHAZ	14-3-3 protein zeta/delta	2.82556	0.0209519
Q15555-4	MAPRE2	Microtubule-associated protein RP/EB family member 2	2.84302	0.0140459
Q16643	DBN1	Drebrin	2.85623	0.00404105
Q6ZN40	TPM1	Tropomyosin 1 (Alpha)	2.86996	0.0145156
Q03518	TAP1	Antigen peptide transporter 1	2.87487	0.00403094
P22352	GPX3	Glutathione peroxidase 3	2.87829	0.0127245
P30480	HLA-B	HLA class I histocompatibility antigen, B-42 alpha chain	2.88027	0.0114228
Q03519	TAP2	Antigen peptide transporter 2	2.92658	0.00368257
Q9BXN1	ASPN	Asporin	2.92836	0.0137813
H7C3A1	SRRT	Serrate RNA effector molecule homolog	2.95639	0.0115289
P52292	KPNA2	Importin subunit alpha-1	2.96757	0.00325083
B4DMW2	ZC3H15	Zinc finger CCCH domain-containing protein 15	3.00311	0.0144499
H0YKE7	CHP1	Calcineurin B homologous protein 1	3.03256	0.0107673
H0Y8E6	MCM2	DNA replication licensing factor MCM2	3.04759	0.00642597
Q96C36	PYCR2	Pyrroline-5-carboxylate reductase 2	3.07042	0.0110833
Q5JW30	STAU1	Double-stranded RNA-binding protein Staufen homolog 1	3.12087	0.00324479
Q01469	FABP5	Fatty acid-binding protein, epidermal	3.12783	0.00273425
Q15691	MAPRE1	Microtubule-associated protein RP/EB family member 1	3.13801	0.00953211
E9PMV2	HLA-DQA1	Major Histocompatibility Complex, Class II, DQ Alpha 1	3.22249	0.00454094
P02747	C1QC	Complement C1q subcomponent subunit C	3.2266	0.00468076
Q13242	SRSF9	Serine/arginine-rich splicing factor 9	3.23829	0.00222231
P46821	MAP1B	Microtubule-associated protein 1B	3.24176	0.00638532
F8WA86	CNN3	Calponin-3	3.24302	0.00166745
O14979-3	HNRPDL	Heterogeneous nuclear ribonucleoprotein D-like	3.24768	0.00232517
Q9UM00-2	TMCO1	Transmembrane and coiled-coil domain-containing protein 1	3.24943	0.00256122
O43399	TPD52L2	Tumor protein D54	3.26742	0.00230318
P55010	EIF5	Eukaryotic translation initiation factor 5	3.41185	0.00747936
P31949	S100A11	Protein S100-A11	3.42859	0.00604768
Q17RC7	EXOC3L4	Exocyst complex component 3-like protein 4	3.45286	0.00343085
P12107-4	COL11A1	Collagen alpha-1(XI) chain	3.48456	0.00273056
P40121-2	CAPG	Macrophage-capping protein	3.53766	0.0024072
P32322-2	PYCR1	Pyrroline-5-carboxylate reductase 1, mitochondrial	3.54186	0.00351808
H3BR27	RBMX	RNA-binding motif protein, X chromosome	3.55297	0.00418983
C9JXC1	RRM2	Ribonucleoside-diphosphate reductase subunit M2	3.58916	0.00352655
B4DUS7	RHPN2	Putative rhophilin-2-like protein RHPN2P1	3.63281	0.000989027
Q12874	SF3A3	Splicing factor 3A subunit 3	3.66847	0.00229205
Q8WX93-7	PALLD	Palladin	3.69334	0.00445493
P98095	FBLN2	Fibulin-2	3.77557	0.000549123
Q01995	TAGLN	Transgelin	3.88663	0.00366157
H0Y6C3	PYCRL	Pyrroline-5-carboxylate reductase 3	3.88931	0.00294331
P17931	LGALS3	Galectin-3	3.91075	0.00373379
Q8WU39	MZB1	Marginal zone B- and B1-cell-specific protein	3.92663	0.000492001
Q06828	FMOD	Fibromodulin	4.00744	0.00140884
P01911	HLA-DRB1	HLA class II histocompatibility antigen, DRB1-15 beta chain	4.02121	0.000456465
G3V511	LTBP2	Latent-transforming growth factor beta-binding protein 2	4.0796	0.00198798
O95994	AGR2	Anterior gradient protein 2 homolog	4.1322	0.00182455
P83110-2	HTRA3	Serine protease HTRA3	4.22385	0.00138176
P15559-2	NQO1	NAD(P)H dehydrogenase [quinone] 1	4.36072	0.000298198
B4DW75	EFEMP1	EGF-containing fibulin-like extracellular matrix protein 1	4.43081	0.000617455
Q13501	SQSTM1	Sequestosome-1	4.63947	7.0167e-05
P55327-2	TPD52	Tumor protein D52	4.66791	9.54291e-05
P11413	G6PD	Glucose-6-phosphate 1-dehydrogenase	5.03678	0.000280988
O60488-2	ACSL4	Long-chain-fatty-acid--CoA ligase 4	5.10652	0.000316101
Q5Y7D6	HLA-DQB1	Major Histocompatibility Complex, Class II, DQ Beta 1	5.1401	0.000331479
P30461	HLA-B	HLA class I histocompatibility antigen, B-13 alpha chain	5.49143	1.0122e-05
Q8IUX7	AEBP1	Adipocyte enhancer-binding protein 1	5.64066	7.1707e-05
P13611-2	VCAN	Versican core protein	5.96364	9.76652e-05
Q58FF8	HSP90AB2P	Putative heat shock protein HSP 90-beta 2	6.07129	3.59507e-05
P09923	ALPI	Intestinal-type alkaline phosphatase	6.24026	1.2104e-05
Q14315-2	FLNC	Filamin-C	6.81889	0.000129375
P06727	APOA4	Apolipoprotein A-IV	7.0645	0.000110445
P35442	THBS2	Thrombospondin-2	9.81746	3.43242e-07
P05121-2	SERPINE1	Plasminogen activator inhibitor 1	10.6233	1.52638e-09
O60218	AKR1B10	Aldo-keto reductase family 1 member B10	12.5268	2.09737e-05
P25815	S100P	Protein S100-P	26.2468	3.39205e-12
