# Supplementary material for: Quantitative proteomics reveals FLNC as a potential progression marker for the development of hepatocellular carcinoma
Source: Oncotarget. 2016 Sep 9;7(42):68242–52. doi: 10.18632/oncotarget.11921 (PMC5354476; doi:10.18632/oncotarget.11921)
Supplement: Supplementary file 7 [file oncotarget-07-68242-s007.xlsx]

## Sheet: Table S6
Table S6.The K-Means Clustering of Differentially Expressed Proteins.
Gene Name	T1-C/T1-N	T2-C/T1-N	T3-C/T1-N
GSTM4	0.708156	-0.002103	-0.706053
GNMT	0.64407	0.112568	-0.756639
ADH6	0.70263	0.008869	-0.7115
ADH1C	0.758321	-0.117032	-0.641289
GSTM1	0.660918	0.084741	-0.745658
GSTZ1	0.678938	0.053318	-0.732257
GSTA2	0.670925	0.067519	-0.738444
GSTA1	0.658526	0.088776	-0.747303
GSTZ1	0.678938	0.053318	-0.732257
UROC1	0.766258	-0.138924	-0.627334
RDH16	0.711766	-0.009412	-0.702354
CTSF	0.743064	-0.078459	-0.664605
BHMT	0.736318	-0.062583	-0.673735
GRHPR	0.614484	0.158383	-0.772867
DCXR	0.718494	-0.023354	-0.695141
BHMT2	0.746193	-0.086047	-0.660146
GPD1	0.702139	0.009833	-0.711972
ARSD	0.736956	-0.064058	-0.672898
GLDC	0.677223	0.05639	-0.733613
PON1	0.686267	0.039983	-0.72625
AGL	0.768915	-0.146598	-0.622317
UGP2	0.678988	0.05323	-0.732217
NBAS	0.715648	-0.017404	-0.698244
MBL2	0.623527	0.144756	-0.768283
ADHFE1	0.739765	-0.070616	-0.669149
HSD17B13	0.759063	-0.119016	-0.640046
SLCO1B1	0.650185	0.102627	-0.752812
SORD	0.65233	0.099099	-0.751429
ALDH8A1	0.733106	-0.055239	-0.677867
GLYAT	0.705135	0.003928	-0.709063
RDH5	0.760179	-0.122026	-0.638152
GSTO1	0.731082	-0.050677	-0.680405
ILVBL	0.647022	0.107792	-0.754814
GLS2	0.692415	0.02852	-0.720935
TAT	0.602872	0.175438	-0.77831
SDCCAG8	0.731327	-0.051226	-0.680101
STEAP3	0.738386	-0.067382	-0.671004
OGDHL	0.726511	-0.040555	-0.685957
MKL2	0.763917	-0.132311	-0.631605
GLYCTK	0.625458	0.141805	-0.767264
GLYATL1	0.765244	-0.136042	-0.629202
FUOM	0.740034	-0.071248	-0.668785
NUDT6	0.737797	-0.066011	-0.671787
BCKDHB	0.659797	0.086637	-0.746433
PHKB	0.700403	0.013221	-0.713625
CD81	0.723544	-0.03411	-0.689434
PFKFB1	0.756643	-0.112581	-0.644063
THOC3	0.674761	0.060768	-0.73553
FBL	0.748316	-0.091285	-0.657031
CDK4	0.722396	-0.031642	-0.690755
RCC1	0.685669	0.041084	-0.726753
VIL1	0.632116	0.131515	-0.763631
DIS3	0.651083	0.101154	-0.752236
SRSF1	0.738747	-0.068225	-0.670521
UQCC	0.611618	0.162638	-0.774256
SFRS3	0.638459	0.121539	-0.759999
MCM4	0.713912	-0.013813	-0.700099
NPM1	0.650331	0.102388	-0.752719
SRSF7	0.622472	0.146363	-0.768835
RPL13A	0.666322	0.075509	-0.741831
MCM5	0.676391	0.057874	-0.734265
SUPT16H	0.733798	-0.056811	-0.676988
ALDH18A1	0.63485	0.127237	-0.762087
DPH1	0.620017	0.150083	-0.7701
ANP32E	0.741621	-0.075008	-0.666613
GGH	0.692439	0.028475	-0.720914
CHD4	0.69277	0.027851	-0.720621
MCM6	0.703795	0.006577	-0.710372
RPL28	0.740232	-0.071717	-0.668515
RPL4	0.678227	0.054595	-0.732822
TRA2B	0.743555	-0.079641	-0.663915
RPL7	0.634337	0.128043	-0.762379
RPS9	0.644848	0.111313	-0.756161
RPS6	0.7399	-0.070933	-0.668967
SSRP1	0.736274	-0.062482	-0.673792
RPL35	0.663209	0.080846	-0.744055
H1F0	0.73454	-0.058502	-0.676038
HIST1H1B	0.688988	0.034942	-0.72393
CRP	0.756303	-0.111684	-0.644619
NLRC4	0.713417	-0.012795	-0.700622
DKFZp686F13224	0.725109	-0.037496	-0.687613
AGXT2	0.768681	-0.145914	-0.622767
HSD17B6	0.758412	-0.117275	-0.641138
ACAA2	0.714959	-0.015974	-0.698984
PTK2B	0.741942	-0.075773	-0.666169
CYP3A5	0.619871	0.150303	-0.770174
RBP5	0.682357	0.04714	-0.729497
SORBS2	0.71103	-0.007914	-0.703117
FBXO2	0.752567	-0.101998	-0.650569
PRODH2	0.736705	-0.063477	-0.673228
PHKA2	0.74875	-0.092365	-0.656385
STARD5	0.752523	-0.101887	-0.650637
SLC37A4	0.760103	-0.121821	-0.638281
HYI	0.749493	-0.094221	-0.655273
MBLAC2	0.758138	-0.116543	-0.641595
XDH	0.712961	-0.011857	-0.701104
APOC1	0.659613	0.086947	-0.74656
KHK	0.629638	0.135366	-0.765004
GMPR	0.688294	0.036232	-0.724526
PHF6	0.663285	0.080716	-0.744001
GNPNAT1	0.720305	-0.027181	-0.693125
NAT8	0.7044	0.005383	-0.709783
NDUFA10	0.617884	0.153297	-0.771181
GOLGA4	0.735357	-0.060372	-0.674985
DKFZp686F20250	0.747097	-0.088269	-0.658828
MPDZ	0.606426	0.170269	-0.776695
MVK	0.710038	-0.005898	-0.704139
MTHFS	0.747647	-0.089625	-0.658021
FAM185A	0.718945	-0.024304	-0.694642
L2HGDH	0.722672	-0.032232	-0.69044
CD82	0.610186	0.164752	-0.774938
ARHGEF10L	0.725916	-0.039255	-0.686662
MAN2B2	0.751032	-0.098092	-0.652939
FDFT1	0.651844	0.0999	-0.751744
IQSEC1	0.742836	-0.077913	-0.664924
TSTD1	0.62403	0.14399	-0.76802
ENO3	0.775025	-0.165021	-0.610004
ASS1	0.785163	-0.198574	-0.586589
PAH	0.783805	-0.19382	-0.589985
GYS2	0.778921	-0.17742	-0.601501
HPD	0.801459	-0.265645	-0.535813
FTCD	0.790706	-0.219037	-0.57167
BCO2	0.792266	-0.225147	-0.567119
UGT2B4	0.79215	-0.224686	-0.567464
ASPDH	0.813862	-0.463687	-0.350176
MSRA	0.81566	-0.439833	-0.375827
DAO	0.775655	-0.16699	-0.608666
BDH2	0.803146	-0.274225	-0.528921
LDHD	0.809062	-0.309324	-0.499737
FECH	0.807501	-0.299079	-0.508423
BBOX1	0.792184	-0.224824	-0.56736
CBR4	0.809915	-0.315359	-0.494556
MOCOS	0.816488	-0.405067	-0.411421
DHRS1	0.793919	-0.231825	-0.562094
KMO	0.789966	-0.216193	-0.573772
TCOF1	0.81119	-0.325111	-0.486079
VPS4B	0.807515	-0.299163	-0.508352
PCTP	0.785664	-0.200349	-0.585314
ACSM3	0.7794	-0.178982	-0.600418
TTN	0.816086	-0.430462	-0.385624
ACOT12	0.797601	-0.247557	-0.550044
GBA3	0.814679	-0.360186	-0.454493
PCK1	0.810335	-0.318461	-0.491874
GPHN	0.773981	-0.161792	-0.61219
ACADL	0.811422	-0.326997	-0.484425
CA5A	0.800883	-0.262818	-0.538065
DLG1	0.811044	-0.323937	-0.487107
KM-PA-2	0.812161	-0.333311	-0.47885
WDR83	0.809502	-0.497109	-0.312393
WDR5	0.798269	-0.250559	-0.54771
XRCC6	0.780586	-0.182893	-0.597693
RPL27A	0.807044	-0.296235	-0.510809
SRSF2	0.813136	-0.342477	-0.470659
FBLL1	0.816303	-0.392739	-0.423563
HLA-DRB1	0.808515	-0.305626	-0.502889
CNOT3	0.809517	-0.497015	-0.312503
SET	0.816387	-0.396603	-0.419784
PPP6R3	0.788374	-0.210204	-0.57817
PSPC1	0.789138	-0.213059	-0.576079
PFKM	0.813041	-0.471504	-0.341537
PUS1	0.814468	-0.457048	-0.35742
RNMT	0.776953	-0.171089	-0.605865
SRSF6	0.808203	-0.50463	-0.303573
POLR2D	0.808991	-0.308842	-0.50015
FHOD1	0.797977	-0.24924	-0.548737
PYCR1	0.785219	-0.198772	-0.586447
MEP1A	0.815666	-0.375954	-0.439713
CKMT1A	0.785221	-0.198777	-0.586444
HBG1	0.79366	-0.230764	-0.562896
ACOX2	0.785929	-0.201295	-0.584634
ACOT13	0.816485	-0.412034	-0.404451
ADI1	0.814873	-0.45201	-0.362862
NT5C	0.802158	-0.269141	-0.533016
DNAJB9	0.816286	-0.424201	-0.392085
ASPG	0.813896	-0.350557	-0.463339
COQ9	0.801505	-0.265873	-0.535632
SPR	0.810946	-0.487782	-0.323164
HERC2	0.816192	-0.388781	-0.427411
ANXA4	0.815655	-0.439932	-0.375723
COQ7	0.816168	-0.428128	-0.38804
GAMT	0.81411	-0.353032	-0.461078
SCIN	0.802011	-0.268403	-0.533608
LONP2	0.816451	-0.415664	-0.400787
POTEI	0.814983	-0.364458	-0.450525
CRYM	0.816487	-0.41162	-0.404868
HBG2	0.816405	-0.397586	-0.418819
ACY3	0.816135	-0.387038	-0.429097
ACSM5	0.795432	-0.238137	-0.557296
FAAH	0.816496	-0.408727	-0.407769
AFMID	0.794689	-0.23501	-0.559679
AMACR	0.782468	-0.189225	-0.593243
SELO	0.807636	-0.299926	-0.50771
Em:AP000351.3	0.787687	-0.207666	-0.580021
PNPO	0.816496	-0.409034	-0.407462
STEAP4	0.816309	-0.393001	-0.423308
CDC27	0.815437	-0.371698	-0.443738
ACAT1	0.781089	-0.18457	-0.596518
RAB17	0.80751	-0.299136	-0.508375
HACL1	0.780425	-0.182359	-0.598065
TTC38	0.774717	-0.164064	-0.610653
MLF2	0.810451	-0.31934	-0.491112
LIPC	-0.169474	-0.60697	0.776444
UGT1A1	-0.537232	-0.263866	0.801097
ITGA9	-0.399385	-0.417048	0.816433
AOC3	-0.238839	-0.556759	0.795598
GGT5	-0.399466	-0.416968	0.816434
SNAP29	-0.486482	-0.324651	0.811133
COL3A1	-0.425057	-0.391205	0.816263
MFAP4	-0.314063	-0.495673	0.809736
CRYAB	-0.363792	-0.451146	0.814937
JUP	-0.324459	-0.48665	0.811109
OLFML1	-0.451752	-0.363141	0.814892
EHD2	-0.492049	-0.318259	0.810308
MAD1L1	-0.482524	-0.329158	0.811681
YWHAQ	-0.433562	-0.3824	0.815962
THBS2	-0.257692	-0.54212	0.799813
AKR1B10	-0.167552	-0.608283	0.775834
S100P	-0.128413	-0.6341	0.762514
TPM4	-0.567415	-0.224751	0.792166
YTHDF3	-0.369255	-0.446037	0.815292
C17orf75	-0.492479	-0.317762	0.810242
SERPINA1	-0.516746	-0.289103	0.805849
EOGT	-0.16818	-0.607854	0.776034
EFEMP2	-0.360709	-0.454008	0.814718
SERPINF1	-0.155676	-0.616298	0.771973
MYL9	-0.301983	-0.505975	0.807958
FAM129B	-0.43188	-0.384151	0.816031
ACTC1	-0.35891	-0.455673	0.814583
HDGF	-0.466277	-0.347326	0.813603
NID2	-0.142322	-0.625121	0.767443
MMP14	-0.57971	-0.208093	0.787803
EEF1D	-0.163964	-0.61072	0.774685
MCTS1	-0.240962	-0.555132	0.796094
LRG1	-0.318614	-0.491742	0.810355
S100A13	-0.339709	-0.473145	0.812854
ANP32B	-0.438386	-0.37735	0.815736
SRI	-0.141562	-0.625617	0.767179
MGLL	-0.52989	-0.273026	0.802916
ARHGAP1	-0.450299	-0.364701	0.815
SH3BGRL	-0.498284	-0.311023	0.809307
MYOF	-0.359329	-0.455286	0.814615
LTBP4	-0.302328	-0.505684	0.808011
NEXN	-0.448403	-0.366731	0.815134
UQCRB	-0.547783	-0.250465	0.798248
COL4A3BP	-0.258614	-0.541393	0.800007
TXNL4A	-0.270663	-0.531793	0.802457
STK3	-0.466935	-0.3466	0.813535
COL1A1	-0.365693	-0.449373	0.815066
COL5A2	-0.289224	-0.516646	0.80587
PCOLCE	-0.201615	-0.584403	0.786018
HMCN1	-0.378709	-0.437091	0.815801
TBXAS1	-0.474237	-0.338489	0.812726
ABCB1	-0.311549	-0.497833	0.809382
DPT	-0.324542	-0.486577	0.81112
HSPH1	-0.574484	-0.215228	0.789712
FBLN5	-0.11482	-0.64267	0.75749
COL1A2	-0.338281	-0.474424	0.812704
PDLIM7	-0.264399	-0.536807	0.801206
VNN1	-0.453877	-0.360851	0.814728
PRELP	-0.30657	-0.502086	0.808656
EIF4G1	-0.518935	-0.286454	0.805389
YWHAZ	-0.315669	-0.494289	0.809958
MAPRE2	-0.526019	-0.277803	0.803822
GPX3	-0.24482	-0.552162	0.796982
TAP2	-0.53186	-0.27058	0.802441
ASPN	-0.139191	-0.627161	0.766352
ZC3H15	-0.153235	-0.617925	0.77116
CNN3	-0.384851	-0.431207	0.816058
EXOC3L4	-0.31888	-0.49151	0.810391
COL11A1	-0.388448	-0.427734	0.816181
CAPG	-0.494442	-0.315491	0.809933
PALLD	-0.270668	-0.53179	0.802458
FBLN2	-0.260705	-0.53974	0.800446
TAGLN	-0.45102	-0.363927	0.814947
PYCRL	-0.445073	-0.370281	0.815354
MZB1	-0.474617	-0.338065	0.812681
FMOD	-0.208026	-0.579759	0.787785
HTRA3	-0.463291	-0.35061	0.813901
NQO1	-0.480866	-0.331035	0.811901
EFEMP1	-0.335962	-0.476493	0.812455
SQSTM1	-0.374355	-0.441228	0.815583
TPD52	-0.368354	-0.446883	0.815237
HLA-DQB1	-0.246235	-0.551068	0.797303
AEBP1	-0.202815	-0.583538	0.786352
VCAN	-0.261282	-0.539283	0.800565
ALPI	-0.42759	-0.388596	0.816186
FLNC	-0.410081	-0.406413	0.816494
CYP1A2	-0.056226	0.733541	-0.677315
CYP2A6	0.234744	0.559881	-0.794625
HOGA1	-0.128442	0.762524	-0.634082
HAO2	0.268132	0.533826	-0.801957
MARCO	0.035026	0.688943	-0.723969
PRG4	-0.126385	0.761777	-0.635392
ATP11C	0.184526	0.596549	-0.781076
CYP4A11	-0.122131	0.760217	-0.638086
DAK	0.216376	0.573638	-0.790014
CYP2E1	0.09774	0.653152	-0.750892
ACSM2A	0.14764	0.621631	-0.769271
MRC1	0.028027	0.692676	-0.720704
GYS1	0.196245	0.588256	-0.784501
MSMO1	0.112409	0.644169	-0.756578
SAT2	0.16773	0.608161	-0.775891
REEP6	0.121661	0.638382	-0.760044
COX6C	0.08856	0.658655	-0.747215
KMT2A	-0.138865	0.766238	-0.627372
GALT	0.053942	0.678591	-0.732533
CD36	0.253038	0.545774	-0.798813
HBD	0.085832	0.660273	-0.746105
TM7SF2	0.218752	0.571881	-0.790633
CBX3	0.078217	0.664746	-0.742963
HNRNPD	-0.07491	0.741579	-0.66667
SAE1	-0.01414	0.714071	-0.699931
SFN	0.04543	0.683296	-0.728726
THEM4	0.201434	0.584533	-0.785968
CT47A1	-0.159078	0.773096	-0.614017
MAGEA4	-0.088203	0.74707	-0.658867
TSPY8	0.077372	0.665239	-0.742611
PRPF31	0.022693	0.695487	-0.71818
ETNK2	0.103542	0.649627	-0.753169
CPVL	-0.153783	0.771343	-0.61756
LUC7L2	0.181519	0.598652	-0.780171
KHDRBS1	-0.065062	0.737389	-0.672327
CDC5L	-0.075203	0.741703	-0.666499
TRIM28	-0.035226	0.724061	-0.688835
RALY	0.078718	0.664454	-0.743172
PEG10	0.049906	0.680832	-0.730738
XPNPEP2	0.004011	0.705093	-0.709104
RBBP4	-0.087162	0.746647	-0.659485
ISG15	-0.154131	0.771459	-0.617329
CTSA	-0.076426	0.742215	-0.665789
MT1F	0.125184	0.636154	-0.761339
ERO1LB	0.249048	0.548886	-0.797934
ACSL5	0.182868	0.59771	-0.780578
PSMD4	0.260257	0.540095	-0.800352
GCHFR	0.249681	0.548394	-0.798075
CYP8B1	-0.283734	0.804906	-0.521172
CLC	-0.392015	0.816284	-0.42427
EHD3	-0.344977	0.813381	-0.468404
TTPA	-0.297981	0.807326	-0.509345
MTHFD1	-0.610863	0.774617	-0.163754
PRTN3	-0.410042	0.816494	-0.406452
CAMP	-0.490514	0.810542	-0.320028
CDA	-0.228867	0.793193	-0.564326
EPB42	-0.393318	0.816317	-0.422999
ELANE	-0.50742	0.80769	-0.30027
FAM49A	-0.395298	0.816361	-0.421063
LCN2	-0.480997	0.811884	-0.330887
RNASE3	-0.387829	0.816162	-0.428333
CEACAM8	-0.335287	0.812381	-0.477095
COLEC11	-0.328172	0.811564	-0.483392
SLC25A4	-0.311781	0.809415	-0.497634
NAA50	-0.395879	0.816373	-0.420494
PCNA	-0.387334	0.816145	-0.428811
THOC5	-0.332701	0.812092	-0.479392
HNRNPAB	-0.33911	0.812792	-0.473682
PSME3	-0.359652	0.814639	-0.454988
PYCR2	-0.315261	0.809902	-0.494641
HSP90AB2P	-0.527854	0.803397	-0.275543
HNRNPA2B1	-0.451835	0.814886	-0.363051
S100A8	-0.434262	0.815932	-0.38167
ITGAM	-0.560051	0.794571	-0.23452
IPO7	-0.302767	0.808079	-0.505312
BOLA2	-0.607513	0.776193	-0.168679
DDX21	-0.334965	0.812346	-0.477381
GPD2	-0.325211	0.811203	-0.485991
ICAM1	-0.589899	0.783841	-0.193942
HMGB2	-0.193625	0.783749	-0.590124
SNRPA1	-0.252782	0.798757	-0.545975
P4HA1	-0.252897	0.798782	-0.545885
TCEB2	-0.428002	0.816173	-0.38817
HNRNPC	-0.387646	0.816156	-0.42851
ZC3HAV1L	-0.559724	0.794674	-0.234951
SSB	-0.534325	0.801833	-0.267508
RCN2	-0.335715	0.812428	-0.476713
CDK5	-0.621041	0.769575	-0.148534
MPO	-0.483009	0.811616	-0.328606
NAP1L1	-0.406584	0.816494	-0.40991
S100A9	-0.496846	0.809545	-0.312699
BAG2	-0.609194	0.775407	-0.166213
OLFM4	-0.291888	0.806323	-0.514435
BCAT2	-0.310195	0.809188	-0.498993
UBA2	-0.60883	0.775578	-0.166747
MNDA	-0.296374	0.807066	-0.510692
EPX	-0.341928	0.813081	-0.471153
ENO2	-0.45913	0.814287	-0.355157
LTF	-0.371848	0.815445	-0.443597
EIF3K	-0.435201	0.81589	-0.380689
NAALADL1	-0.302725	0.808073	-0.505348
GCA	-0.562785	0.793696	-0.230911
SLC2A3	-0.407178	0.816496	-0.409318
PLTP	-0.351358	0.813966	-0.462608
PPP1R9B	-0.36011	0.814673	-0.454564
ALOX15B	-0.380829	0.815896	-0.435066
NASP	-0.437801	0.815765	-0.377964
ADH4	0.540353	0.259931	-0.800284
ADH1A	0.551724	0.245387	-0.797111
UGT2B7	0.490841	0.319651	-0.810492
AADAT	0.415949	0.400499	-0.816448
UGT2B10	0.293541	0.513059	-0.8066
HSD11B1	0.303417	0.504762	-0.808179
ADH1B	0.540366	0.259915	-0.800281
NAGS	0.443631	0.371812	-0.815443
PON3	0.342326	0.470795	-0.813121
CYP3A4	0.273374	0.529609	-0.802983
COLEC10	0.429838	0.386271	-0.816109
CTH	0.396343	0.420039	-0.816382
TGFBRAP1	0.28299	0.521783	-0.804773
CLEC4M	0.348226	0.465461	-0.813686
KIDINS220	0.494945	0.314909	-0.809853
AASS	0.361687	0.453102	-0.814789
SYNE1	0.414211	0.402257	-0.816467
UGT1A5	0.354999	0.459275	-0.814274
SLC2A2	0.362345	0.452491	-0.814836
ACACB	0.531742	0.270727	-0.802469
GYG2	0.452766	0.362049	-0.814815
GCDH	0.451517	0.363393	-0.81491
ARSE	0.581898	0.205082	-0.786979
MIA3	0.306717	0.501961	-0.808678
STAB1	0.439309	0.376378	-0.815688
CYP4F2	0.33722	0.475372	-0.812591
YIPF3	0.558329	0.236783	-0.795112
SYNJ1	0.425448	0.390803	-0.816252
NPC1	0.362373	0.452465	-0.814838
GMPS	0.582092	0.204814	-0.786906
MRTO4	0.575633	0.213666	-0.789299
AKR1C2	0.582159	0.204722	-0.78688
NAT10	0.369719	0.445601	-0.81532
SMCHD1	0.377103	0.438621	-0.815724
TOP2A	0.595168	0.186494	-0.781662
ITPA	0.518582	0.286882	-0.805464
RBM8A	0.544142	0.255122	-0.799264
SMC4	0.392032	0.424252	-0.816285
RPL18	0.448037	0.367122	-0.815159
HNRNPA1	0.582699	0.203976	-0.786674
RPS24	0.444935	0.370428	-0.815363
PNMA5	0.432092	0.38393	-0.816023
PSPH	0.457629	0.356789	-0.814418
HK2	0.510832	0.296207	-0.807039
RPL32	0.553346	0.243285	-0.796631
DHRS2	0.473772	0.339009	-0.812781
FARSA	0.480425	0.331534	-0.811959
HNRPDL	0.375469	0.440173	-0.815642
TKTL1	0.501464	0.307301	-0.808765
RRM2	0.437709	0.378061	-0.81577
MCM2	0.325484	0.485753	-0.811236
HIST1H1C	0.444489	0.370901	-0.81539
FBP2	0.581724	0.205321	-0.787045
NFS1	0.393059	0.423251	-0.81631
MGAT2	0.369274	0.446019	-0.815293
ADK	0.402778	0.413694	-0.816472
CYP2C9	0.560819	0.233509	-0.794327
GSTT1	0.472037	0.340944	-0.812981
FAM151A	0.387599	0.428555	-0.816154
HLA-A	0.317078	0.493072	-0.810149
ECI2	0.551563	0.245596	-0.797158
PXMP2	0.388112	0.428059	-0.816171
SFXN2	0.437439	0.378345	-0.815783
EPB41L5	0.453505	0.361253	-0.814758
MME	0.452791	0.362022	-0.814813
ARHGAP4	0.319488	0.490983	-0.810471
SEC14L4	0.55409	0.242319	-0.796408
LMAN2L	0.552597	0.244256	-0.796853
PIP	0.504566	0.303649	-0.808215
RPS15	0.555825	0.240059	-0.795884
CARHSP1	0.53436	0.267464	-0.801824
B3GNT1	0.548057	0.250113	-0.798171
CPSF7	0.437346	-0.815788	0.378442
UGT1A7	0.465279	-0.813705	0.348425
ANKHD1	0.301737	-0.80792	0.506183
UGT1A9	0.303046	-0.808122	0.505076
DMD	0.059525	-0.734988	0.675463
KYNU	0.367008	-0.815152	0.448144
PGM5	0.348106	-0.813675	0.465569
PPM1G	0.161245	-0.773804	0.612558
LAMB1	0.381121	-0.815908	0.434788
ITGA2	0.167611	-0.775853	0.608242
POLR1C	0.159496	-0.773232	0.613737
PDCL3	0.304095	-0.808283	0.504188
FBLN1	0.177197	-0.778853	0.601656
AGR2	0.032882	-0.722974	0.690092
TPD52L2	0.174234	-0.777937	0.603703
RHPN2	0.454499	-0.814679	0.36018
ABCB11	0.339722	-0.812855	0.473133
SDSL	0.43866	-0.815722	0.377062
CPB2	0.333725	-0.812208	0.478483
SGCD	0.136902	-0.765547	0.628645
FCN3	0.378192	-0.815776	0.437584
BCL2L13	0.345581	-0.813439	0.467858
ZADH2	0.131183	-0.763512	0.632329
NDUFB5	0.041617	-0.726996	0.685379
SORBS1	-0.029751	-0.691762	0.721513
IPO5	0.015483	-0.714721	0.699238
RMDN1	-0.096877	-0.653674	0.75055
TXNRD1	-0.029008	-0.692157	0.721164
B2M	-0.055859	-0.67752	0.73338
IMPA1	0.111307	-0.756159	0.644852
HIST1H2BL	-0.05543	-0.67776	0.73319
HPGD	-0.102779	-0.650093	0.752872
SCRN1	-0.095967	-0.654222	0.750189
FAM91A1	-0.030631	-0.691294	0.721924
LAMA4	-0.077066	-0.665417	0.742483
COL8A1	-0.068824	-0.670178	0.739002
LTBP2	-0.040776	-0.685836	0.726613
FCGR2C	-0.610039	-0.164969	0.775008
RBP1	-0.597177	-0.18363	0.780807
HDAC6	-0.787064	0.205389	0.581675
CPA3	-0.747087	0.088243	0.658844
DES	-0.620568	-0.149251	0.769818
RTN4	-0.791059	0.220404	0.570655
SIGLEC1	-0.775074	0.165174	0.6099
EFHD1	-0.780005	0.18097	0.599035
PARVA	-0.706221	-0.001768	0.707989
NDUFA12	-0.722515	0.031896	0.690619
NUP54	-0.798435	0.251313	0.547122
ACSL4	-0.799588	0.256635	0.542953
SERPINE1	-0.686402	-0.039735	0.726136
TGOLN2	-0.685346	-0.041677	0.727024
TMCO1	-0.750065	0.095656	0.65441
IKBIP	-0.772315	0.156707	0.615608
PKM	-0.810348	0.318559	0.491789
RAB8B	-0.794276	0.233297	0.560979
LPCAT2	-0.803693	0.277114	0.526579
FKBP10	-0.80822	0.303686	0.504535
PLOD2	-0.813968	0.35138	0.462588
LGALS3	-0.684258	-0.043673	0.727931
SMS	-0.815805	0.378799	0.437006
NCL	-0.767533	0.142581	0.624952
CHP1	-0.787958	0.208664	0.579294
FABP5	-0.758013	0.116211	0.641803
EIF5	-0.752007	0.100568	0.651438
S100A11	-0.798677	0.252416	0.546261
APOA4	-0.727469	0.042655	0.684813
HSPA4	-0.684057	-0.044041	0.728098
APOE	-0.771882	0.155402	0.61648
DYNC1I2	-0.774805	0.164338	0.610467
BLVRA	-0.71746	0.021182	0.696278
SYNGR2	-0.785147	0.198516	0.586631
CLTA	-0.725129	0.03754	0.687589
FAM129A	-0.606084	-0.170768	0.776853
HS1BP3	-0.814441	0.35708	0.457361
ATP6V1C1	-0.756966	0.113433	0.643533
RBM39	-0.671643	-0.066263	0.737906
AFP	-0.695314	-0.023023	0.718337
RCN3	-0.671481	-0.066547	0.738028
S100A10	-0.753075	0.103301	0.649774
DBN1	-0.736737	0.06355	0.673186
TAP1	-0.742653	0.077473	0.66518
C1QC	-0.617755	-0.15349	0.771245
MAP1B	-0.640536	-0.118235	0.758771
G6PD	-0.597007	-0.183873	0.78088
MACF1	0.631131	-0.76418	0.133049
STAB2	0.765632	-0.628489	-0.137143
DIRAS2	0.670009	-0.739128	0.069119
ALDH1L1	0.799023	-0.545015	-0.254009
LAMA2	0.514334	-0.806344	0.29201
UGT2B15	0.79036	-0.572656	-0.217704
ADSSL1	0.760698	-0.637262	-0.123436
AKR7A3	0.70411	-0.710066	0.005957
TTC36	0.513389	-0.806534	0.293145
ITGB3	0.630929	-0.764292	0.133363
STBD1	0.601998	-0.778701	0.176702
DPH5	0.763439	-0.632459	-0.13098
FGGY	0.772235	-0.615768	-0.156467
SCRN2	0.803045	-0.529347	-0.273698
SHPK	0.73943	-0.669603	-0.069827
CYP4F3	0.732485	-0.678651	-0.053834
PHYHD1	0.676361	-0.734289	0.057928
GNAI3	0.747071	-0.658867	-0.088204
MINA	0.78637	-0.583491	-0.20288
CDH13	0.541766	-0.799908	0.258142
STIP1	0.796061	-0.555241	-0.24082
COL15A1	0.589903	-0.783839	0.193935
FUS	0.774052	-0.612043	-0.162009
CD2BP2	0.734341	-0.676295	-0.058046
CKAP4	0.731683	-0.679656	-0.052027
LGALS4	0.715677	-0.698213	-0.017463
MX1	0.77975	-0.599619	-0.180131
HSPA1A	0.717544	-0.696186	-0.021358
SFPQ	0.66578	-0.742222	0.076442
NME1	0.617092	-0.771577	0.154485
FN1	0.797133	-0.55165	-0.245482
GSTP1	0.784975	-0.587065	-0.19791
STAU1	0.762521	-0.634087	-0.128434
UCHL1	0.740894	-0.667612	-0.073282
UGT2B17	0.617808	-0.771219	0.15341
FABP4	0.707348	-0.706865	-0.000484
CEACAM1	0.722263	-0.690907	-0.031356
PWP2	0.557065	-0.795503	0.238438
STS	0.735984	-0.674172	-0.061812
THAP4	0.788968	-0.576547	-0.212422
NAAA	0.745571	-0.661043	-0.084528
EML1	0.697225	-0.716591	0.019367
LPA	0.761694	-0.635537	-0.126157
ACSL6	0.755053	-0.646638	-0.108415
MPRIP	0.797501	-0.550388	-0.247114
CARKD	0.735847	-0.67435	-0.061497
DOCK7	0.60517	-0.777271	0.172101
DTD2	0.540413	-0.800268	0.259855
NUDT14	0.787036	-0.581748	-0.205288
RPS4Y1	0.644504	-0.756373	0.111869
KIAA0100	0.800267	-0.540419	-0.259848
RPS10	0.590078	-0.783768	0.193689
HECTD1	0.796358	-0.554257	-0.242101
SCLY	0.797278	-0.551154	-0.246124
D2HGDH	0.796278	-0.554524	-0.241754
PHYKPL	0.721465	-0.691816	-0.029649
SPTBN2	0.784525	-0.588198	-0.196327
TPM1	0.786292	-0.583696	-0.202596
HBA2	-0.786827	0.582298	0.204529
NCAM1	-0.810419	0.491325	0.319094
ITGA2B	-0.792002	0.567902	0.2241
ANXA3	-0.814604	0.45542	0.359183
PRKAR2B	-0.809314	0.49824	0.311074
RAC2	-0.786399	0.583417	0.202982
PRPF4	-0.724477	0.688352	0.036126
RBMX	-0.704871	0.709321	-0.00445
ATP1B3	-0.657228	0.748183	-0.090955
KPNA2	-0.749023	0.655978	0.093045
SRSF9	-0.814526	0.456366	0.35816
SF3A3	-0.805062	0.520455	0.284608
SERPINA3	-0.799157	0.544529	0.254628
DFNA5	-0.643813	0.756795	-0.112982
SLC25A24	-0.706372	0.707839	-0.001467
ATP6V0D1	-0.813652	0.465795	0.347857
ARHGEF18	-0.743956	0.663349	0.080607
NUP93	-0.684667	0.727591	-0.042924
TUBGCP2	-0.704722	0.709468	-0.004746
IMPDH2	-0.776943	0.605888	0.171055
GPC3	-0.717129	0.696639	0.020489
TFRC	-0.737791	0.671795	0.065996
EIF4G2	-0.757575	0.64253	0.115045
PLIN3	-0.794425	0.56051	0.233915
IGF2BP1	-0.747599	0.658092	0.089507
DPM1	-0.790521	0.572201	0.21832
CHI3L1	-0.642713	0.757464	-0.114751
SLC25A6	-0.678632	0.7325	-0.053868
CLU	-0.740751	0.667808	0.072943
CYBA	-0.648198	0.754075	-0.105877
APOA1	-0.729014	0.682946	0.046068
SUMO2	-0.815102	0.448859	0.366244
DDX5	-0.785466	0.58582	0.199646
MAGOH	-0.801376	0.536141	0.265235
EMC3	-0.766228	0.627391	0.138836
VASP	-0.774114	0.611914	0.162199
HSP90AB1	-0.810211	0.492678	0.317533
PDCD6IP	-0.81161	0.483054	0.328556
YWHAH	-0.795416	0.557348	0.238069
FAF1	-0.816367	0.395584	0.420783
ASNS	-0.772562	0.615106	0.157456
SRRT	-0.815826	0.436556	0.37927
SEC61B	-0.767177	0.62562	0.141557
HLA-B	-0.770995	0.618253	0.152742
MAPRE1	-0.75209	0.651309	0.100782
SLC16A3	-0.732373	0.678792	0.053581
HLA-DQA1	-0.809078	0.499641	0.309437
